# Supplementary material for: Model-driven generation of artificial yeast promoters
Source: Nat Commun. 2020 Apr 30;11:2113. doi: 10.1038/s41467-020-15977-4 (PMC7192914; doi:10.1038/s41467-020-15977-4)
Supplement: Supplementary file 4 — Source Data File [file 41467_2020_15977_MOESM4_ESM.xls]

## Sheet: 3A_S15
Experiment	Value
C-NP-E	0.802237
C-NP-G	-0.512048
C-NP-G	-0.417121
C-NP-G	-0.380723
C-NP-G	-0.328035
C-NP-G	0.0127345
C-NP-G	0.0127345
C-NP-G	0.0127345
C-NP-G	0.0603859
C-NP-G	0.103074
C-NP-G	0.290599
C-NP-G	0.29217
C-NP-G	0.293227
C-NP-G	0.503432
C-NP-G	0.513886
C-NP-G	0.551383
C-NP-G	0.5574
C-NP-G	0.620566
C-NP-G	0.6536
C-NP-G	0.684147
C-NP-G	0.685378
C-NP-G	0.707922
C-NP-G	0.733966
C-NP-G	0.749794
C-NP-G	0.756278
C-NP-G	0.756977
C-NP-G	0.765972
C-NP-G	0.768484
C-NP-G	0.770586
C-NP-G	0.776426
C-NP-G	0.778412
C-NP-G	0.781739
C-NP-G	0.783608
C-NP-G	0.78647
C-NP-G	0.787113
C-NP-G	0.792543
C-NP-G	0.793292
C-NP-G	0.794295
C-NP-G	0.796281
C-NP-G	0.796747
C-NP-G	0.802237
C-NP-G	0.802237
C-NP-G	0.802237
C-NP-G	0.802237
C-NP-G	0.805859
C-NP-G	0.809419
C-NP-G	0.812692
C-NP-G	0.817134
C-NP-G	0.818298
C-NP-G	0.824255
C-NP-G	0.826762
C-NP-G	0.827876
C-NP-G	0.828808
C-NP-G	0.83208
C-NP-G	0.840787
C-NP-G	0.842656
C-NP-G	0.848435
C-NP-G	0.850071
C-NP-G	0.859183
C-NP-G	0.859649
C-NP-G	0.870919
C-NP-G	0.873786
C-NP-G	0.882021
C-NP-G	0.887279
C-NP-G	0.887917
C-NP-G	0.892576
C-NP-G	0.904627
C-NP-G	0.908714
C-NP-G	0.915724
C-NP-G	0.921442
C-NP-G	0.921564
C-NP-G	0.923245
C-NP-G	0.937503
C-NP-G	0.939261
C-NP-G	0.955383
C-NP-G	0.962798
C-NP-G	0.966714
C-NP-G	0.980202
C-NP-G	0.987971
C-NP-G	0.992469
C-NP-G	0.996091
C-NP-G	1.00561
C-NP-G	1.02226
C-NP-G	1.02243
C-P-E	-0.349615
C-P-E	0.052444
C-P-E	0.103074
C-P-E	0.103074
C-P-E	0.293227
C-P-E	0.293227
C-P-E	0.327401
C-P-E	0.360699
C-P-E	0.731631
C-P-E	0.785477
C-P-E	0.78571
C-P-E	0.786354
C-P-E	0.799523
C-P-E	0.802237
C-P-E	0.805216
C-P-E	0.816257
C-P-E	0.825131
C-P-E	0.833367
C-P-E	0.835535
C-P-E	0.846977
C-P-E	0.851181
C-P-E	0.853926
C-P-E	0.863975
C-P-E	0.865722
C-P-E	0.891422
C-P-E	0.895981
C-P-E	0.918935
C-P-E	0.919634
C-P-E	0.922379
C-P-E	0.92437
C-P-E	0.935579
C-P-E	0.936688
C-P-E	0.9454
C-P-E	0.946854
C-P-E	0.954507
C-P-E	0.963614
C-P-E	0.971439
C-P-E	0.974833
C-P-E	0.978515
C-P-E	0.980202
C-P-E	0.980202
C-P-E	0.980323
C-P-E	0.981666
C-P-E	0.987272
C-P-E	0.992114
C-P-E	0.992297
C-P-E	0.992996
C-P-E	0.995569
C-P-E	0.995974
C-P-E	0.996151
C-P-E	0.99685
C-P-E	1.00345
C-P-E	1.00689
C-P-E	1.00696
C-P-E	1.00912
C-P-E	1.01268
C-P-E	1.0169
C-P-E	1.01788
C-P-E	1.02022
C-P-E	1.02127
C-P-E	1.02226
C-P-E	1.03183
C-P-E	1.03347
C-P-E	1.0348
C-P-E	1.03628
C-P-E	1.03691
C-P-E	1.04445
C-P-E	1.04632
C-P-E	1.04673
C-P-E	1.04749
C-P-E	1.0611
C-P-E	1.06302
C-P-E	1.06472
C-P-E	1.06565
C-P-E	1.06578
C-P-E	1.06676
C-P-E	1.07153
C-P-E	1.07301
C-P-E	1.07803
C-P-E	1.11523
C-P-E	1.14626
C-P-G	-0.334332
C-P-G	0.0603859
C-P-G	0.103074
C-P-G	0.103074
C-P-G	0.194405
C-P-G	0.194405
C-P-G	0.293227
C-P-G	0.293227
C-P-G	0.327401
C-P-G	0.666333
C-P-G	0.677664
C-P-G	0.765972
C-P-G	0.774907
C-P-G	0.790385
C-P-G	0.802237
C-P-G	0.815903
C-P-G	0.823085
C-P-G	0.830738
C-P-G	0.843299
C-P-G	0.851591
C-P-G	0.893063
C-P-G	0.894289
C-P-G	0.905503
C-P-G	0.92828
C-P-G	0.936389
C-P-G	0.937392
C-P-G	0.937514
C-P-G	0.938091
C-P-G	0.938912
C-P-G	0.944635
C-P-G	0.950014
C-P-G	0.95316
C-P-G	0.957419
C-P-G	0.961517
C-P-G	0.962743
C-P-G	0.967296
C-P-G	0.972493
C-P-G	0.980202
C-P-G	0.980202
C-P-G	0.981078
C-P-G	0.981838
C-P-G	0.983884
C-P-G	0.985753
C-P-G	0.990661
C-P-G	0.990772
C-P-G	0.994222
C-P-G	0.995098
C-P-G	0.998603
C-P-G	1.00386
C-P-G	1.00811
C-P-G	1.00912
C-P-G	1.01163
C-P-G	1.01438
C-P-G	1.01642
C-P-G	1.01665
C-P-G	1.0205
C-P-G	1.02126
C-P-G	1.02459
C-P-G	1.02839
C-P-G	1.03032
C-P-G	1.03283
C-P-G	1.03371
C-P-G	1.03715
C-P-G	1.0406
C-P-G	1.04083
C-P-G	1.04416
C-P-G	1.04509
C-P-G	1.04562
C-P-G	1.04766
C-P-G	1.04942
C-P-G	1.05222
C-P-G	1.05964
C-P-G	1.06011
C-P-G	1.06594
C-P-G	1.06793
C-P-G	1.06845
C-P-G	1.06939
C-P-G	1.06974
C-P-G	1.07153
C-P-G	1.07739
C-P-G	1.07798
C-P-G	1.09479
C-P-G	1.09888
C-P-G	1.10373
C-P-G	1.10571
C-P-G	1.10688
C-P-G	1.11063
C-P-G	1.12739
C-P-G	1.13112
C-P-G	1.139
C-P-G	1.139
C-P-G	1.13908
C-P-G	1.19246
C-P-G	1.20816
C-P-G	1.20823
NC-NP-E	-0.0398806
NC-NP-E	0.293227
NC-NP-E	0.341421
NC-NP-E	0.604829
NC-NP-E	0.668729
NC-NP-E	0.706342
NC-NP-E	0.746289
NC-NP-E	0.783375
NC-NP-E	0.798849
NC-NP-E	0.802237
NC-NP-E	0.803873
NC-NP-E	0.8044
NC-NP-E	0.811699
NC-NP-E	0.813157
NC-NP-E	0.813978
NC-NP-E	0.814444
NC-NP-E	0.821277
NC-NP-E	0.82192
NC-NP-E	0.825891
NC-NP-E	0.827177
NC-NP-E	0.82893
NC-NP-E	0.82934
NC-NP-E	0.835763
NC-NP-E	0.836639
NC-NP-E	0.84026
NC-NP-E	0.851474
NC-NP-E	0.853166
NC-NP-E	0.857081
NC-NP-E	0.861052
NC-NP-E	0.862805
NC-NP-E	0.863099
NC-NP-E	0.869232
NC-NP-E	0.880912
NC-NP-E	0.881084
NC-NP-E	0.881201
NC-NP-E	0.886403
NC-NP-E	0.887745
NC-NP-E	0.88851
NC-NP-E	0.893646
NC-NP-E	0.899835
NC-NP-E	0.901588
NC-NP-E	0.902641
NC-NP-E	0.905153
NC-NP-E	0.905736
NC-NP-E	0.908714
NC-NP-E	0.908831
NC-NP-E	0.91695
NC-NP-E	0.92279
NC-NP-E	0.927637
NC-NP-E	0.931025
NC-NP-E	0.931552
NC-NP-E	0.932778
NC-NP-E	0.934996
NC-NP-E	0.935407
NC-NP-E	0.937154
NC-NP-E	0.939322
NC-NP-E	0.941419
NC-NP-E	0.941946
NC-NP-E	0.945977
NC-NP-E	0.947203
NC-NP-E	0.948551
NC-NP-E	0.950536
NC-NP-E	0.957718
NC-NP-E	0.965954
NC-NP-E	0.966009
NC-NP-E	0.966714
NC-NP-E	0.968466
NC-NP-E	0.973369
NC-NP-E	0.97892
NC-NP-E	0.979037
NC-NP-E	0.980202
NC-NP-E	0.980202
NC-NP-E	0.98669
NC-NP-E	0.992236
NC-NP-E	0.992535
NC-NP-E	0.996617
NC-NP-E	0.999596
NC-NP-E	1.00269
NC-NP-E	1.00298
NC-NP-E	1.00386
NC-NP-E	1.00532
NC-NP-E	1.00783
NC-NP-E	1.01297
NC-NP-E	1.0139
NC-NP-E	1.01478
NC-NP-E	1.02237
NC-NP-E	1.02652
NC-NP-E	1.03312
NC-NP-E	1.0347
NC-NP-E	1.03639
NC-NP-E	1.04351
NC-NP-E	1.05788
NC-NP-E	1.06606
NC-NP-E	1.08522
NC-NP-E	1.09667
NC-NP-E	1.11074
NC-NP-S	0.0496295
NC-NP-S	0.123235
NC-NP-S	0.153698
NC-NP-S	0.241774
NC-NP-S	0.327281
NC-NP-S	0.350691
NC-NP-S	0.359697
NC-NP-S	0.361683
NC-NP-S	0.365127
NC-NP-S	0.371727
NC-NP-S	0.376518
NC-NP-S	0.404437
NC-NP-S	0.407476
NC-NP-S	0.411153
NC-NP-S	0.421141
NC-NP-S	0.429959
NC-NP-S	0.430952
NC-NP-S	0.431479
NC-NP-S	0.432294
NC-NP-S	0.433869
NC-NP-S	0.43551
NC-NP-S	0.440829
NC-NP-S	0.450634
NC-NP-S	0.450634
NC-NP-S	0.456125
NC-NP-S	0.465237
NC-NP-S	0.465819
NC-NP-S	0.465997
NC-NP-S	0.470201
NC-NP-S	0.47248
NC-NP-S	0.479196
NC-NP-S	0.479723
NC-NP-S	0.482757
NC-NP-S	0.486084
NC-NP-S	0.489123
NC-NP-S	0.491403
NC-NP-S	0.493388
NC-NP-S	0.494553
NC-NP-S	0.49473
NC-NP-S	0.496832
NC-NP-S	0.499167
NC-NP-S	0.50209
NC-NP-S	0.50717
NC-NP-S	0.514297
NC-NP-S	0.517275
NC-NP-S	0.518035
NC-NP-S	0.521013
NC-NP-S	0.521945
NC-NP-S	0.526681
NC-NP-S	0.526969
NC-NP-S	0.529365
NC-NP-S	0.529598
NC-NP-S	0.533513
NC-NP-S	0.535205
NC-NP-S	0.535321
NC-NP-S	0.535965
NC-NP-S	0.539763
NC-NP-S	0.539996
NC-NP-S	0.541632
NC-NP-S	0.546241
NC-NP-S	0.550157
NC-NP-S	0.554538
NC-NP-S	0.555997
NC-NP-S	0.558393
NC-NP-S	0.559618
NC-NP-S	0.559912
NC-NP-S	0.560262
NC-NP-S	0.563301
NC-NP-S	0.565985
NC-NP-S	0.566745
NC-NP-S	0.581408
NC-NP-S	0.582983
NC-NP-S	0.586954
NC-NP-S	0.587653
NC-NP-S	0.588296
NC-NP-S	0.606875
NC-NP-S	0.611018
NC-NP-S	0.614989
NC-NP-S	0.618028
NC-NP-S	0.625681
NC-NP-S	0.6279
NC-NP-S	0.640572
NC-NP-S	0.641277
NC-NP-S	0.645891
NC-NP-S	0.647993
NC-NP-S	0.661775
NC-NP-S	0.674979
NC-NP-S	0.728238
NC-NP-S	0.774557
NC-P-E	0.103074
NC-P-E	0.103074
NC-P-E	0.164623
NC-P-E	0.293227
NC-P-E	0.293227
NC-P-E	0.318639
NC-P-E	0.349308
NC-P-E	0.66054
NC-P-E	0.68979
NC-P-E	0.753757
NC-P-E	0.817539
NC-P-E	0.821393
NC-P-E	0.830389
NC-P-E	0.840726
NC-P-E	0.858889
NC-P-E	0.872788
NC-P-E	0.874175
NC-P-E	0.875411
NC-P-E	0.892576
NC-P-E	0.893235
NC-P-E	0.893529
NC-P-E	0.894167
NC-P-E	0.909357
NC-P-E	0.912741
NC-P-E	0.915197
NC-P-E	0.916656
NC-P-E	0.919512
NC-P-E	0.928336
NC-P-E	0.929572
NC-P-E	0.930033
NC-P-E	0.930793
NC-P-E	0.931669
NC-P-E	0.931957
NC-P-E	0.934591
NC-P-E	0.939894
NC-P-E	0.94189
NC-P-E	0.951873
NC-P-E	0.955383
NC-P-E	0.963031
NC-P-E	0.964678
NC-P-E	0.967002
NC-P-E	0.971733
NC-P-E	0.972027
NC-P-E	0.972959
NC-P-E	0.976697
NC-P-E	0.977811
NC-P-E	0.979569
NC-P-E	0.980202
NC-P-E	0.980202
NC-P-E	0.980202
NC-P-E	0.981316
NC-P-E	0.983535
NC-P-E	0.986629
NC-P-E	0.990312
NC-P-E	0.990478
NC-P-E	0.995392
NC-P-E	0.995974
NC-P-E	0.998076
NC-P-E	1.00001
NC-P-E	1.00737
NC-P-E	1.00912
NC-P-E	1.01087
NC-P-E	1.01233
NC-P-E	1.01437
NC-P-E	1.01566
NC-P-E	1.01794
NC-P-E	1.01876
NC-P-E	1.0219
NC-P-E	1.02249
NC-P-E	1.02605
NC-P-E	1.02606
NC-P-E	1.0284
NC-P-E	1.03644
NC-P-E	1.04135
NC-P-E	1.04194
NC-P-E	1.04234
NC-P-E	1.04562
NC-P-E	1.04807
NC-P-E	1.05174
NC-P-E	1.05759
NC-P-E	1.06752
NC-P-E	1.07272
NC-P-E	1.07932
NC-P-E	1.08154
NC-P-E	1.10618
NC-P-E	1.14258
NC-P-G	-0.411164
NC-P-G	-0.231647
NC-P-G	0.103074
NC-P-G	0.324773
NC-P-G	0.372966
NC-P-G	0.380853
NC-P-G	0.794645
NC-P-G	0.859882
NC-P-G	0.918059
NC-P-G	0.936749
NC-P-G	0.950409
NC-P-G	0.954507
NC-P-G	0.97425
NC-P-G	0.980202
NC-P-G	0.990717
NC-P-G	1.00036
NC-P-G	1.00036
NC-P-G	1.00409
NC-P-G	1.00561
NC-P-G	1.00783
NC-P-G	1.0083
NC-P-G	1.00912
NC-P-G	1.01175
NC-P-G	1.01519
NC-P-G	1.01717
NC-P-G	1.02127
NC-P-G	1.02208
NC-P-G	1.02845
NC-P-G	1.03785
NC-P-G	1.04223
NC-P-G	1.04491
NC-P-G	1.0521
NC-P-G	1.05239
NC-P-G	1.06783
NC-P-G	1.06945
NC-P-G	1.07079
NC-P-G	1.07153
NC-P-G	1.07396
NC-P-G	1.08609
NC-P-G	1.09169
NC-P-G	1.1018
NC-P-G	1.10571
NC-P-G	1.12669
NC-P-G	1.14777
NC-P-G	1.15955
NC-P-S	0.31828
NC-P-S	0.482002
NC-P-S	0.498646
NC-P-S	0.524518
NC-P-S	0.542564
NC-P-S	0.593204
NC-P-S	0.612887
NC-P-S	0.624567
NC-P-S	0.624977
NC-P-S	0.62907
NC-P-S	0.63218
NC-P-S	0.638997
NC-P-S	0.646362
NC-P-S	0.653949
NC-P-S	0.654709
NC-P-S	0.671707
NC-P-S	0.67778
NC-P-S	0.693902
NC-P-S	0.700152
NC-P-S	0.718199
NC-P-S	0.718437
Training-Data	0.403444
Training-Data	0.404614
Training-Data	0.410803
Training-Data	0.414192
Training-Data	0.415417
Training-Data	0.418279
Training-Data	0.42225
Training-Data	0.425639
Training-Data	0.426105
Training-Data	0.427508
Training-Data	0.430369
Training-Data	0.434396
Training-Data	0.437845
Training-Data	0.442809
Training-Data	0.442926
Training-Data	0.445493
Training-Data	0.450052
Training-Data	0.450285
Training-Data	0.450462
Training-Data	0.45064
Training-Data	0.451627
Training-Data	0.453496
Training-Data	0.453496
Training-Data	0.45379
Training-Data	0.45531
Training-Data	0.465237
Training-Data	0.468387
Training-Data	0.468858
Training-Data	0.469208
Training-Data	0.472596
Training-Data	0.476451
Training-Data	0.479546
Training-Data	0.479546
Training-Data	0.48381
Training-Data	0.489473
Training-Data	0.49117
Training-Data	0.494264
Training-Data	0.495784
Training-Data	0.498291
Training-Data	0.506643
Training-Data	0.509039
Training-Data	0.51301
Training-Data	0.514175
Training-Data	0.514413
Training-Data	0.517391
Training-Data	0.518678
Training-Data	0.520952
Training-Data	0.522355
Training-Data	0.52662
Training-Data	0.533863
Training-Data	0.535261
Training-Data	0.538599
Training-Data	0.543851
Training-Data	0.548926
Training-Data	0.554948
Training-Data	0.56797
Training-Data	0.568031
Training-Data	0.568148
Training-Data	0.56873
Training-Data	0.571349
Training-Data	0.585901
Training-Data	0.600387
Training-Data	0.606931
Training-Data	0.618788
Training-Data	0.624273
Training-Data	0.64309

## Sheet: 3B_S16
Experiment	Value
C-NP-E	-0.37228
C-NP-E	-0.37228
C-NP-E	1.33324
C-NP-E	1.34913
C-NP-E	1.35905
C-NP-E	1.36104
C-NP-E	1.41068
C-NP-E	1.41663
C-NP-E	1.44443
C-NP-E	1.44641
C-NP-E	1.4484
C-NP-E	1.46031
C-NP-E	1.4623
C-NP-E	1.46428
C-NP-E	1.46627
C-NP-E	1.46627
C-NP-E	1.46825
C-NP-E	1.50002
C-NP-E	1.50201
C-NP-E	1.50598
C-NP-E	1.51193
C-NP-E	1.52186
C-NP-E	1.52385
C-NP-E	1.52583
C-NP-E	1.5298
C-NP-E	1.5298
C-NP-E	1.54569
C-NP-E	1.54569
C-NP-E	1.54569
C-NP-E	1.54569
C-NP-E	1.55363
C-NP-E	1.56157
C-NP-E	1.56356
C-NP-E	1.57348
C-NP-E	1.57944
C-NP-E	1.58143
C-NP-E	1.58143
C-NP-E	1.58341
C-NP-E	1.58738
C-NP-E	1.58937
C-NP-E	1.58937
C-NP-E	1.59135
C-NP-E	1.59135
C-NP-E	1.59334
C-NP-E	1.59532
C-NP-E	1.60525
C-NP-E	1.60525
C-NP-E	1.60525
C-NP-E	1.60724
C-NP-E	1.61121
C-NP-E	1.61121
C-NP-E	1.61319
C-NP-E	1.61518
C-NP-E	1.62511
C-NP-E	1.62908
C-NP-E	1.62908
C-NP-E	1.62908
C-NP-E	1.63305
C-NP-E	1.63305
C-NP-E	1.63702
C-NP-E	1.63901
C-NP-E	1.64298
C-NP-E	1.64298
C-NP-E	1.64695
C-NP-E	1.64695
C-NP-E	1.66283
C-NP-E	1.66283
C-NP-E	1.6668
C-NP-E	1.6668
C-NP-E	1.6668
C-NP-E	1.67077
C-NP-E	1.67276
C-NP-E	1.67474
C-NP-E	1.6807
C-NP-E	1.68467
C-NP-E	1.68864
C-NP-E	1.69063
C-NP-E	1.70055
C-NP-E	1.70254
C-NP-E	1.7085
C-NP-E	1.7085
C-NP-E	1.71247
C-NP-E	1.71842
C-NP-E	1.73034
C-NP-E	1.73629
C-NP-E	1.74026
C-NP-E	1.74225
C-NP-E	1.74424
C-NP-E	1.74424
C-NP-E	1.74821
C-NP-E	1.75019
C-NP-E	1.75416
C-NP-E	1.75615
C-NP-E	1.77005
C-NP-E	1.78394
C-NP-E	1.78593
C-NP-E	1.78593
C-NP-E	1.79189
C-NP-E	1.83755
C-NP-E	1.84549
C-NP-E	1.86138
C-NP-E	1.86733
C-NP-G	-0.37228
C-NP-G	-0.37228
C-NP-G	1.27368
C-NP-G	1.27765
C-NP-G	1.29552
C-NP-G	1.30147
C-NP-G	1.32927
C-NP-G	1.34118
C-NP-G	1.35111
C-NP-G	1.39479
C-NP-G	1.4206
C-NP-G	1.43053
C-NP-G	1.44046
C-NP-G	1.45436
C-NP-G	1.45634
C-NP-G	1.45833
C-NP-G	1.46627
C-NP-G	1.47024
C-NP-G	1.47223
C-NP-G	1.47421
C-NP-G	1.47421
C-NP-G	1.47421
C-NP-G	1.48215
C-NP-G	1.49208
C-NP-G	1.50002
C-NP-G	1.50399
C-NP-G	1.50796
C-NP-G	1.51591
C-NP-G	1.51988
C-NP-G	1.51988
C-NP-G	1.52385
C-NP-G	1.53378
C-NP-G	1.54172
C-NP-G	1.54172
C-NP-G	1.54569
C-NP-G	1.54569
C-NP-G	1.54569
C-NP-G	1.54569
C-NP-G	1.54767
C-NP-G	1.55164
C-NP-G	1.56554
C-NP-G	1.57348
C-NP-G	1.57348
C-NP-G	1.57746
C-NP-G	1.5854
C-NP-G	1.58937
C-NP-G	1.59731
C-NP-G	1.60128
C-NP-G	1.60128
C-NP-G	1.60525
C-NP-G	1.60724
C-NP-G	1.60724
C-NP-G	1.60922
C-NP-G	1.61121
C-NP-G	1.61319
C-NP-G	1.61518
C-NP-G	1.61717
C-NP-G	1.62114
C-NP-G	1.63106
C-NP-G	1.63503
C-NP-G	1.63702
C-NP-G	1.63901
C-NP-G	1.64298
C-NP-G	1.64695
C-NP-G	1.64893
C-NP-G	1.65687
C-NP-G	1.65687
C-NP-G	1.6668
C-NP-G	1.6668
C-NP-G	1.66879
C-NP-G	1.67077
C-NP-G	1.67871
C-NP-G	1.6807
C-NP-G	1.68269
C-NP-G	1.68864
C-NP-G	1.69063
C-NP-G	1.69261
C-NP-G	1.69658
C-NP-G	1.70453
C-NP-G	1.7085
C-NP-G	1.71247
C-NP-G	1.71445
C-NP-G	1.71445
C-NP-G	1.71644
C-NP-G	1.71644
C-NP-G	1.72438
C-NP-G	1.72835
C-NP-G	1.72835
C-NP-G	1.73431
C-NP-G	1.73431
C-NP-G	1.74622
C-NP-G	1.74821
C-NP-G	1.76012
C-NP-G	1.78394
C-NP-G	1.79189
C-NP-G	1.81174
C-NP-G	1.84152
C-NP-G	1.84549
C-NP-G	1.84947
C-NP-G	1.84947
C-NP-G	1.88123
C-NP-G	1.8991
C-P-E	1.00167
C-P-E	1.26574
C-P-E	1.2975
C-P-E	1.45039
C-P-E	1.46031
C-P-E	1.47223
C-P-E	1.47223
C-P-E	1.4762
C-P-E	1.49804
C-P-E	1.50002
C-P-E	1.50201
C-P-E	1.50598
C-P-E	1.51591
C-P-E	1.54172
C-P-E	1.54569
C-P-E	1.54569
C-P-E	1.56753
C-P-E	1.56951
C-P-E	1.58937
C-P-E	1.58937
C-P-E	1.59334
C-P-E	1.59334
C-P-E	1.59731
C-P-E	1.61319
C-P-E	1.61518
C-P-E	1.61717
C-P-E	1.61915
C-P-E	1.61915
C-P-E	1.62114
C-P-E	1.62511
C-P-E	1.62511
C-P-E	1.62709
C-P-E	1.62908
C-P-E	1.63106
C-P-E	1.63503
C-P-E	1.64099
C-P-E	1.64298
C-P-E	1.65092
C-P-E	1.6529
C-P-E	1.6529
C-P-E	1.6529
C-P-E	1.65687
C-P-E	1.66283
C-P-E	1.66283
C-P-E	1.66482
C-P-E	1.6668
C-P-E	1.67077
C-P-E	1.67276
C-P-E	1.67474
C-P-E	1.67474
C-P-E	1.67673
C-P-E	1.67673
C-P-E	1.67673
C-P-E	1.67871
C-P-E	1.6807
C-P-E	1.68269
C-P-E	1.68467
C-P-E	1.68666
C-P-E	1.68864
C-P-E	1.68864
C-P-E	1.69261
C-P-E	1.70055
C-P-E	1.70254
C-P-E	1.70453
C-P-E	1.70453
C-P-E	1.70651
C-P-E	1.70651
C-P-E	1.71048
C-P-E	1.71247
C-P-E	1.72041
C-P-E	1.72835
C-P-E	1.72835
C-P-E	1.72835
C-P-E	1.73034
C-P-E	1.73034
C-P-E	1.73232
C-P-E	1.73232
C-P-E	1.73431
C-P-E	1.73828
C-P-E	1.74026
C-P-E	1.74225
C-P-E	1.74424
C-P-E	1.74821
C-P-E	1.74821
C-P-E	1.75019
C-P-E	1.75019
C-P-E	1.75019
C-P-E	1.75615
C-P-E	1.7621
C-P-E	1.77997
C-P-E	1.7899
C-P-E	1.79586
C-P-E	1.80579
C-P-E	1.80579
C-P-E	1.80777
C-P-E	1.8177
C-P-E	1.82167
C-P-E	1.82564
C-P-E	1.83755
C-P-G	-0.37228
C-P-G	-0.37228
C-P-G	0.0208436
C-P-G	0.118132
C-P-G	1.39876
C-P-G	1.40472
C-P-G	1.43649
C-P-G	1.4623
C-P-G	1.46825
C-P-G	1.5298
C-P-G	1.53378
C-P-G	1.53576
C-P-G	1.54569
C-P-G	1.54569
C-P-G	1.54569
C-P-G	1.55164
C-P-G	1.56356
C-P-G	1.5715
C-P-G	1.58143
C-P-G	1.58937
C-P-G	1.59532
C-P-G	1.59731
C-P-G	1.59731
C-P-G	1.60128
C-P-G	1.60922
C-P-G	1.60922
C-P-G	1.61121
C-P-G	1.61319
C-P-G	1.62312
C-P-G	1.62312
C-P-G	1.62312
C-P-G	1.62511
C-P-G	1.62511
C-P-G	1.62511
C-P-G	1.62511
C-P-G	1.62908
C-P-G	1.63503
C-P-G	1.63503
C-P-G	1.64099
C-P-G	1.64496
C-P-G	1.64695
C-P-G	1.64695
C-P-G	1.6529
C-P-G	1.6529
C-P-G	1.65489
C-P-G	1.65886
C-P-G	1.66085
C-P-G	1.66283
C-P-G	1.6668
C-P-G	1.6668
C-P-G	1.67276
C-P-G	1.67474
C-P-G	1.67673
C-P-G	1.67673
C-P-G	1.6807
C-P-G	1.6946
C-P-G	1.6946
C-P-G	1.6946
C-P-G	1.69857
C-P-G	1.70254
C-P-G	1.7085
C-P-G	1.7085
C-P-G	1.71048
C-P-G	1.71644
C-P-G	1.71842
C-P-G	1.71842
C-P-G	1.72438
C-P-G	1.72438
C-P-G	1.72637
C-P-G	1.72637
C-P-G	1.72835
C-P-G	1.72835
C-P-G	1.72835
C-P-G	1.72835
C-P-G	1.72835
C-P-G	1.73034
C-P-G	1.73232
C-P-G	1.73431
C-P-G	1.74424
C-P-G	1.74622
C-P-G	1.74821
C-P-G	1.74821
C-P-G	1.74821
C-P-G	1.75416
C-P-G	1.75615
C-P-G	1.75813
C-P-G	1.7621
C-P-G	1.76409
C-P-G	1.77203
C-P-G	1.77203
C-P-G	1.776
C-P-G	1.776
C-P-G	1.79983
C-P-G	1.82961
NC-NP-E	-0.37228
NC-NP-E	-0.37228
NC-NP-E	1.41663
NC-NP-E	1.43649
NC-NP-E	1.45039
NC-NP-E	1.45436
NC-NP-E	1.4623
NC-NP-E	1.46627
NC-NP-E	1.46825
NC-NP-E	1.46825
NC-NP-E	1.47421
NC-NP-E	1.4762
NC-NP-E	1.48414
NC-NP-E	1.50399
NC-NP-E	1.50598
NC-NP-E	1.51193
NC-NP-E	1.51392
NC-NP-E	1.52385
NC-NP-E	1.5298
NC-NP-E	1.53179
NC-NP-E	1.53576
NC-NP-E	1.5437
NC-NP-E	1.54569
NC-NP-E	1.54569
NC-NP-E	1.54569
NC-NP-E	1.54569
NC-NP-E	1.54966
NC-NP-E	1.55363
NC-NP-E	1.55959
NC-NP-E	1.55959
NC-NP-E	1.56554
NC-NP-E	1.56753
NC-NP-E	1.56951
NC-NP-E	1.58738
NC-NP-E	1.59135
NC-NP-E	1.59135
NC-NP-E	1.59135
NC-NP-E	1.59334
NC-NP-E	1.59731
NC-NP-E	1.60327
NC-NP-E	1.60327
NC-NP-E	1.60525
NC-NP-E	1.60724
NC-NP-E	1.60724
NC-NP-E	1.60922
NC-NP-E	1.61319
NC-NP-E	1.61717
NC-NP-E	1.61915
NC-NP-E	1.62114
NC-NP-E	1.62908
NC-NP-E	1.62908
NC-NP-E	1.63305
NC-NP-E	1.63503
NC-NP-E	1.63503
NC-NP-E	1.63901
NC-NP-E	1.63901
NC-NP-E	1.64099
NC-NP-E	1.64695
NC-NP-E	1.64695
NC-NP-E	1.65092
NC-NP-E	1.6529
NC-NP-E	1.65489
NC-NP-E	1.65687
NC-NP-E	1.65687
NC-NP-E	1.65886
NC-NP-E	1.66283
NC-NP-E	1.66879
NC-NP-E	1.66879
NC-NP-E	1.66879
NC-NP-E	1.67077
NC-NP-E	1.67276
NC-NP-E	1.67474
NC-NP-E	1.6807
NC-NP-E	1.68269
NC-NP-E	1.68269
NC-NP-E	1.68467
NC-NP-E	1.68467
NC-NP-E	1.68666
NC-NP-E	1.69261
NC-NP-E	1.69857
NC-NP-E	1.70453
NC-NP-E	1.71644
NC-NP-E	1.72637
NC-NP-E	1.72835
NC-NP-E	1.72835
NC-NP-E	1.72835
NC-NP-E	1.72835
NC-NP-E	1.72835
NC-NP-E	1.73034
NC-NP-E	1.74622
NC-NP-E	1.75019
NC-NP-E	1.76012
NC-NP-E	1.76608
NC-NP-E	1.76806
NC-NP-E	1.77005
NC-NP-E	1.776
NC-NP-E	1.78196
NC-NP-E	1.7899
NC-NP-E	1.8038
NC-NP-E	1.80777
NC-NP-E	1.81968
NC-NP-E	1.84351
NC-NP-G	-0.37228
NC-NP-G	-0.37228
NC-NP-G	-0.37228
NC-NP-G	1.36501
NC-NP-G	1.36501
NC-NP-G	1.38884
NC-NP-G	1.43053
NC-NP-G	1.43649
NC-NP-G	1.46627
NC-NP-G	1.47223
NC-NP-G	1.47223
NC-NP-G	1.47421
NC-NP-G	1.47421
NC-NP-G	1.48414
NC-NP-G	1.48811
NC-NP-G	1.48811
NC-NP-G	1.48811
NC-NP-G	1.49407
NC-NP-G	1.49407
NC-NP-G	1.50995
NC-NP-G	1.51392
NC-NP-G	1.52186
NC-NP-G	1.52583
NC-NP-G	1.53378
NC-NP-G	1.54172
NC-NP-G	1.54569
NC-NP-G	1.54569
NC-NP-G	1.54966
NC-NP-G	1.54966
NC-NP-G	1.55164
NC-NP-G	1.55164
NC-NP-G	1.55363
NC-NP-G	1.55562
NC-NP-G	1.55959
NC-NP-G	1.56554
NC-NP-G	1.56951
NC-NP-G	1.57348
NC-NP-G	1.5854
NC-NP-G	1.58738
NC-NP-G	1.58937
NC-NP-G	1.58937
NC-NP-G	1.59532
NC-NP-G	1.60128
NC-NP-G	1.60327
NC-NP-G	1.60327
NC-NP-G	1.60327
NC-NP-G	1.60525
NC-NP-G	1.60724
NC-NP-G	1.61121
NC-NP-G	1.61319
NC-NP-G	1.61319
NC-NP-G	1.61319
NC-NP-G	1.61319
NC-NP-G	1.61319
NC-NP-G	1.61717
NC-NP-G	1.62709
NC-NP-G	1.62709
NC-NP-G	1.62908
NC-NP-G	1.63106
NC-NP-G	1.63702
NC-NP-G	1.64099
NC-NP-G	1.64496
NC-NP-G	1.64695
NC-NP-G	1.65092
NC-NP-G	1.65092
NC-NP-G	1.65092
NC-NP-G	1.65489
NC-NP-G	1.65687
NC-NP-G	1.65687
NC-NP-G	1.65886
NC-NP-G	1.66283
NC-NP-G	1.66283
NC-NP-G	1.66283
NC-NP-G	1.66879
NC-NP-G	1.67077
NC-NP-G	1.67474
NC-NP-G	1.67474
NC-NP-G	1.67673
NC-NP-G	1.67871
NC-NP-G	1.67871
NC-NP-G	1.69063
NC-NP-G	1.69261
NC-NP-G	1.6946
NC-NP-G	1.70055
NC-NP-G	1.70651
NC-NP-G	1.71842
NC-NP-G	1.71842
NC-NP-G	1.71842
NC-NP-G	1.72835
NC-NP-G	1.72835
NC-NP-G	1.72835
NC-NP-G	1.74225
NC-NP-G	1.75019
NC-NP-G	1.75218
NC-NP-G	1.75615
NC-NP-G	1.77799
NC-NP-G	1.77997
NC-NP-G	1.78792
NC-NP-G	1.79983
NC-NP-G	1.81571
NC-NP-G	1.81968
NC-NP-G	1.82763
NC-NP-G	1.8316
NC-NP-G	1.83557
NC-NP-G	1.88123
NC-NP-S	-0.37228
NC-NP-S	-0.37228
NC-NP-S	0.856728
NC-NP-S	0.993726
NC-NP-S	1.01358
NC-NP-S	1.08704
NC-NP-S	1.12874
NC-NP-S	1.15455
NC-NP-S	1.15852
NC-NP-S	1.16249
NC-NP-S	1.16646
NC-NP-S	1.17043
NC-NP-S	1.17639
NC-NP-S	1.18036
NC-NP-S	1.18433
NC-NP-S	1.18433
NC-NP-S	1.18433
NC-NP-S	1.18433
NC-NP-S	1.18433
NC-NP-S	1.1883
NC-NP-S	1.19029
NC-NP-S	1.19426
NC-NP-S	1.19426
NC-NP-S	1.19624
NC-NP-S	1.19823
NC-NP-S	1.20022
NC-NP-S	1.20419
NC-NP-S	1.20617
NC-NP-S	1.20816
NC-NP-S	1.21014
NC-NP-S	1.21014
NC-NP-S	1.21014
NC-NP-S	1.21213
NC-NP-S	1.21213
NC-NP-S	1.2161
NC-NP-S	1.2161
NC-NP-S	1.21808
NC-NP-S	1.21808
NC-NP-S	1.22007
NC-NP-S	1.22007
NC-NP-S	1.22007
NC-NP-S	1.22007
NC-NP-S	1.22404
NC-NP-S	1.22404
NC-NP-S	1.22801
NC-NP-S	1.22801
NC-NP-S	1.23
NC-NP-S	1.23198
NC-NP-S	1.23397
NC-NP-S	1.23595
NC-NP-S	1.24588
NC-NP-S	1.24787
NC-NP-S	1.25184
NC-NP-S	1.25382
NC-NP-S	1.25581
NC-NP-S	1.25779
NC-NP-S	1.25978
NC-NP-S	1.25978
NC-NP-S	1.26177
NC-NP-S	1.26574
NC-NP-S	1.27765
NC-NP-S	1.28361
NC-NP-S	1.28559
NC-NP-S	1.29353
NC-NP-S	1.30545
NC-NP-S	1.31339
NC-NP-S	1.31339
NC-NP-S	1.31537
NC-NP-S	1.32927
NC-NP-S	1.3392
NC-NP-S	1.35508
NC-NP-S	1.36501
NC-NP-S	1.39479
NC-NP-S	1.41465
NC-NP-S	1.43649
NC-NP-S	1.44443
NC-NP-S	1.46031
NC-NP-S	1.46031
NC-NP-S	1.50598
NC-NP-S	1.53973
NC-P-E	-0.37228
NC-P-E	-0.37228
NC-P-E	-0.37228
NC-P-E	-0.37228
NC-P-E	-0.37228
NC-P-E	1.2975
NC-P-E	1.44244
NC-P-E	1.47024
NC-P-E	1.47024
NC-P-E	1.49009
NC-P-E	1.49407
NC-P-E	1.50201
NC-P-E	1.50399
NC-P-E	1.51591
NC-P-E	1.52583
NC-P-E	1.54569
NC-P-E	1.54569
NC-P-E	1.54569
NC-P-E	1.54767
NC-P-E	1.5715
NC-P-E	1.57348
NC-P-E	1.57547
NC-P-E	1.57944
NC-P-E	1.58937
NC-P-E	1.59135
NC-P-E	1.59334
NC-P-E	1.59532
NC-P-E	1.59731
NC-P-E	1.60128
NC-P-E	1.60128
NC-P-E	1.60327
NC-P-E	1.60724
NC-P-E	1.61121
NC-P-E	1.61915
NC-P-E	1.62312
NC-P-E	1.62312
NC-P-E	1.62511
NC-P-E	1.62511
NC-P-E	1.62908
NC-P-E	1.62908
NC-P-E	1.63106
NC-P-E	1.63503
NC-P-E	1.63503
NC-P-E	1.64695
NC-P-E	1.64695
NC-P-E	1.64893
NC-P-E	1.6529
NC-P-E	1.6529
NC-P-E	1.65489
NC-P-E	1.65687
NC-P-E	1.65687
NC-P-E	1.65886
NC-P-E	1.66085
NC-P-E	1.66085
NC-P-E	1.66085
NC-P-E	1.66085
NC-P-E	1.6668
NC-P-E	1.66879
NC-P-E	1.6807
NC-P-E	1.6807
NC-P-E	1.6807
NC-P-E	1.68269
NC-P-E	1.68666
NC-P-E	1.69063
NC-P-E	1.69063
NC-P-E	1.71048
NC-P-E	1.71842
NC-P-E	1.72637
NC-P-E	1.72835
NC-P-E	1.73034
NC-P-E	1.74622
NC-P-E	1.75019
NC-P-E	1.75218
NC-P-E	1.7621
NC-P-E	1.7621
NC-P-E	1.76608
NC-P-E	1.78196
NC-P-E	1.78394
NC-P-E	1.80579
NC-P-E	1.80777
NC-P-E	1.80976
NC-P-E	1.82365
NC-P-E	1.84351
NC-P-E	1.85542
NC-P-E	1.86336
NC-P-G	-0.37228
NC-P-G	-0.37228
NC-P-G	-0.37228
NC-P-G	-0.37228
NC-P-G	1.36501
NC-P-G	1.50002
NC-P-G	1.54569
NC-P-G	1.54569
NC-P-G	1.54569
NC-P-G	1.54569
NC-P-G	1.54767
NC-P-G	1.5576
NC-P-G	1.5576
NC-P-G	1.56753
NC-P-G	1.60327
NC-P-G	1.61121
NC-P-G	1.61319
NC-P-G	1.61717
NC-P-G	1.61915
NC-P-G	1.61915
NC-P-G	1.62114
NC-P-G	1.62312
NC-P-G	1.62312
NC-P-G	1.62908
NC-P-G	1.63503
NC-P-G	1.63503
NC-P-G	1.64099
NC-P-G	1.64496
NC-P-G	1.6529
NC-P-G	1.65489
NC-P-G	1.65489
NC-P-G	1.65489
NC-P-G	1.65489
NC-P-G	1.65687
NC-P-G	1.65886
NC-P-G	1.66283
NC-P-G	1.66482
NC-P-G	1.6668
NC-P-G	1.67276
NC-P-G	1.67474
NC-P-G	1.6807
NC-P-G	1.68269
NC-P-G	1.68864
NC-P-G	1.68864
NC-P-G	1.69063
NC-P-G	1.69261
NC-P-G	1.6946
NC-P-G	1.69658
NC-P-G	1.69857
NC-P-G	1.70254
NC-P-G	1.7085
NC-P-G	1.71048
NC-P-G	1.71247
NC-P-G	1.71247
NC-P-G	1.71247
NC-P-G	1.71644
NC-P-G	1.71842
NC-P-G	1.72041
NC-P-G	1.7224
NC-P-G	1.72835
NC-P-G	1.72835
NC-P-G	1.73034
NC-P-G	1.73034
NC-P-G	1.73431
NC-P-G	1.73431
NC-P-G	1.73828
NC-P-G	1.74026
NC-P-G	1.74026
NC-P-G	1.74026
NC-P-G	1.74622
NC-P-G	1.74622
NC-P-G	1.74622
NC-P-G	1.74821
NC-P-G	1.74821
NC-P-G	1.74821
NC-P-G	1.74821
NC-P-G	1.74821
NC-P-G	1.75019
NC-P-G	1.75615
NC-P-G	1.75813
NC-P-G	1.76608
NC-P-G	1.76806
NC-P-G	1.77005
NC-P-G	1.77005
NC-P-G	1.77203
NC-P-G	1.77402
NC-P-G	1.776
NC-P-G	1.776
NC-P-G	1.7899
NC-P-G	1.79387
NC-P-G	1.8038
NC-P-G	1.80579
NC-P-G	1.81174
NC-P-G	1.82167
NC-P-G	1.83755
NC-P-G	1.84549
NC-P-G	1.84748
NC-P-G	1.84947
NC-P-G*	-0.37228
NC-P-G*	-0.37228
NC-P-G*	-0.37228
NC-P-G*	-0.37228
NC-P-G*	-0.37228
NC-P-G*	0.118132
NC-P-G*	1.30346
NC-P-G*	1.46825
NC-P-G*	1.57547
NC-P-G*	1.62312
NC-P-G*	1.63901
NC-P-G*	1.66085
NC-P-G*	1.66482
NC-P-G*	1.66879
NC-P-G*	1.67474
NC-P-G*	1.68269
NC-P-G*	1.68467
NC-P-G*	1.68467
NC-P-G*	1.68864
NC-P-G*	1.69063
NC-P-G*	1.69261
NC-P-G*	1.6946
NC-P-G*	1.70055
NC-P-G*	1.70254
NC-P-G*	1.70651
NC-P-G*	1.71048
NC-P-G*	1.71644
NC-P-G*	1.72041
NC-P-G*	1.72041
NC-P-G*	1.7224
NC-P-G*	1.72637
NC-P-G*	1.72637
NC-P-G*	1.72835
NC-P-G*	1.72835
NC-P-G*	1.73034
NC-P-G*	1.73431
NC-P-G*	1.73629
NC-P-G*	1.74026
NC-P-G*	1.74026
NC-P-G*	1.74225
NC-P-G*	1.74225
NC-P-G*	1.74225
NC-P-G*	1.74424
NC-P-G*	1.74821
NC-P-G*	1.74821
NC-P-G*	1.74821
NC-P-G*	1.75019
NC-P-G*	1.75218
NC-P-G*	1.75218
NC-P-G*	1.75218
NC-P-G*	1.75218
NC-P-G*	1.75416
NC-P-G*	1.75615
NC-P-G*	1.75615
NC-P-G*	1.75813
NC-P-G*	1.76012
NC-P-G*	1.7621
NC-P-G*	1.76409
NC-P-G*	1.76608
NC-P-G*	1.76806
NC-P-G*	1.77005
NC-P-G*	1.77402
NC-P-G*	1.776
NC-P-G*	1.77799
NC-P-G*	1.77799
NC-P-G*	1.78394
NC-P-G*	1.78394
NC-P-G*	1.78593
NC-P-G*	1.78593
NC-P-G*	1.78792
NC-P-G*	1.78792
NC-P-G*	1.78792
NC-P-G*	1.78792
NC-P-G*	1.79189
NC-P-G*	1.79586
NC-P-G*	1.79586
NC-P-G*	1.79983
NC-P-G*	1.79983
NC-P-G*	1.80579
NC-P-G*	1.80579
NC-P-G*	1.80777
NC-P-G*	1.80976
NC-P-G*	1.81373
NC-P-G*	1.81373
NC-P-G*	1.81571
NC-P-G*	1.8177
NC-P-G*	1.8177
NC-P-G*	1.83557
NC-P-G*	1.83954
NC-P-G*	1.84152
NC-P-G*	1.84549
NC-P-G*	1.84748
NC-P-G*	1.85542
NC-P-G*	1.85542
NC-P-G*	1.88918
NC-P-S	-0.37228
NC-P-S	-0.37228
NC-P-S	-0.0168804
NC-P-S	0.338519
NC-P-S	1.15852
NC-P-S	1.15852
NC-P-S	1.1744
NC-P-S	1.17838
NC-P-S	1.20022
NC-P-S	1.21808
NC-P-S	1.22007
NC-P-S	1.22404
NC-P-S	1.22404
NC-P-S	1.23794
NC-P-S	1.25978
NC-P-S	1.25978
NC-P-S	1.26574
NC-P-S	1.26574
NC-P-S	1.26971
NC-P-S	1.27169
NC-P-S	1.28559
NC-P-S	1.28758
NC-P-S	1.28758
NC-P-S	1.28956
NC-P-S	1.29155
NC-P-S	1.30346
NC-P-S	1.30743
NC-P-S	1.3114
NC-P-S	1.31339
NC-P-S	1.31934
NC-P-S	1.31934
NC-P-S	1.32331
NC-P-S	1.32331
NC-P-S	1.32729
NC-P-S	1.32927
NC-P-S	1.33324
NC-P-S	1.34118
NC-P-S	1.34714
NC-P-S	1.34714
NC-P-S	1.34714
NC-P-S	1.34714
NC-P-S	1.3531
NC-P-S	1.3531
NC-P-S	1.36104
NC-P-S	1.36104
NC-P-S	1.36104
NC-P-S	1.36302
NC-P-S	1.36501
NC-P-S	1.36501
NC-P-S	1.36501
NC-P-S	1.36898
NC-P-S	1.37494
NC-P-S	1.37494
NC-P-S	1.37891
NC-P-S	1.38884
NC-P-S	1.38884
NC-P-S	1.39678
NC-P-S	1.39678
NC-P-S	1.4067
NC-P-S	1.41465
NC-P-S	1.41862
NC-P-S	1.42854
NC-P-S	1.43252
NC-P-S	1.43649
NC-P-S	1.44046
NC-P-S	1.44443
NC-P-S	1.44443
NC-P-S	1.45039
NC-P-S	1.45039
NC-P-S	1.45833
NC-P-S	1.46428
NC-P-S	1.46428
NC-P-S	1.46627
NC-P-S	1.47421
NC-P-S	1.47421
NC-P-S	1.47818
NC-P-S	1.47818
NC-P-S	1.48017
NC-P-S	1.48414
NC-P-S	1.49208
NC-P-S	1.49208
NC-P-S	1.49208
NC-P-S	1.49804
NC-P-S	1.49804
NC-P-S	1.50002
NC-P-S	1.50796
NC-P-S	1.50995
NC-P-S	1.50995
NC-P-S	1.51392
NC-P-S	1.51789
NC-P-S	1.51988
NC-P-S	1.51988
NC-P-S	1.52186
NC-P-S	1.52583
NC-P-S	1.53973
NC-P-S	1.54569
NC-P-S	1.54767
NC-P-S	1.56753
NC-P-S	1.59532
NC-P-S	1.60128
NC-P-S	1.61319
NC-P-S	1.63901
NC-P-S	1.63901
NC-P-S	1.6807
NC-P-S	1.68864
Training-Data	-0.37228
Training-Data	0.856728
Training-Data	0.924234
Training-Data	0.991741
Training-Data	1.28758
Training-Data	1.30346
Training-Data	1.30942
Training-Data	1.3114
Training-Data	1.3114
Training-Data	1.31339
Training-Data	1.31537
Training-Data	1.33126
Training-Data	1.33324
Training-Data	1.33523
Training-Data	1.3392
Training-Data	1.34516
Training-Data	1.35111
Training-Data	1.3531
Training-Data	1.36104
Training-Data	1.36302
Training-Data	1.36302
Training-Data	1.37097
Training-Data	1.37891
Training-Data	1.39082
Training-Data	1.39082
Training-Data	1.39281
Training-Data	1.39479
Training-Data	1.39876
Training-Data	1.41068
Training-Data	1.41068
Training-Data	1.41266
Training-Data	1.41465
Training-Data	1.41862
Training-Data	1.4206
Training-Data	1.42259
Training-Data	1.42259
Training-Data	1.42259
Training-Data	1.42656
Training-Data	1.42854
Training-Data	1.4345
Training-Data	1.4345
Training-Data	1.4345
Training-Data	1.43649
Training-Data	1.43649
Training-Data	1.43847
Training-Data	1.43847
Training-Data	1.43847
Training-Data	1.44244
Training-Data	1.44443
Training-Data	1.45237
Training-Data	1.45237
Training-Data	1.45436
Training-Data	1.45833
Training-Data	1.47421
Training-Data	1.47421
Training-Data	1.4762
Training-Data	1.47818
Training-Data	1.48612
Training-Data	1.48811
Training-Data	1.49009
Training-Data	1.49208
Training-Data	1.49407
Training-Data	1.49407
Training-Data	1.50201
Training-Data	1.50598
Training-Data	1.51193
Training-Data	1.51193
Training-Data	1.51789
Training-Data	1.51789
Training-Data	1.52186
Training-Data	1.52385
Training-Data	1.52583
Training-Data	1.53179
Training-Data	1.53378
Training-Data	1.53378
Training-Data	1.53775
Training-Data	1.54172
Training-Data	1.55164
Training-Data	1.5576
Training-Data	1.5576
Training-Data	1.56753
Training-Data	1.56753
Training-Data	1.57547
Training-Data	1.57746
Training-Data	1.57746
Training-Data	1.57944
Training-Data	1.58143
Training-Data	1.58341
Training-Data	1.58738
Training-Data	1.58937
Training-Data	1.59731
Training-Data	1.5993
Training-Data	1.60525
Training-Data	1.61121
Training-Data	1.61915
Training-Data	1.62709
Training-Data	1.62709
Training-Data	1.64496
Training-Data	1.64496
Training-Data	1.65092
Training-Data	1.65886
Training-Data	1.65886
Training-Data	1.6668
Training-Data	1.66879
Training-Data	1.69658
Training-Data	1.70254
Training-Data	1.70254
Training-Data	1.74225
Training-Data	1.76608

## Sheet: 3C_S17
Experiment	Value
C-NP-E	0.275574
C-NP-E	0.415802
C-NP-E	0.449555
C-NP-E	0.471183
C-NP-E	0.518518
C-NP-E	0.590364
C-NP-E	0.601192
C-NP-E	0.654421
C-NP-E	0.724079
C-NP-E	0.72805
C-NP-E	0.841476
C-NP-E	0.989438
C-NP-E	1.02286
C-NP-E	1.03299
C-NP-E	1.05496
C-NP-E	1.07084
C-NP-E	1.07965
C-NP-E	1.14855
C-NP-E	1.16614
C-NP-E	1.17047
C-NP-E	1.21287
C-NP-E	1.24212
C-NP-E	1.25505
C-NP-E	1.29281
C-NP-E	1.30678
C-NP-E	1.30963
C-NP-E	1.32403
C-NP-E	1.32773
C-NP-E	1.35995
C-NP-E	1.54063
C-NP-E	1.54689
C-NP-E	1.56974
C-NP-E	1.59338
C-NP-E	1.60261
C-NP-E	1.61254
C-NP-E	1.61364
C-NP-E	1.61651
C-NP-E	1.6351
C-NP-E	1.63835
C-NP-E	1.64232
C-NP-E	1.64232
C-NP-E	1.65622
C-NP-E	1.66416
C-NP-E	1.67806
C-NP-E	1.68402
C-NP-E	1.69394
C-NP-E	1.69791
C-NP-E	1.71181
C-NP-E	1.71181
C-NP-E	1.71181
C-NP-E	1.71777
C-NP-E	1.72174
C-NP-E	1.72373
C-NP-E	1.72373
C-NP-E	1.72986
C-NP-E	1.74755
C-NP-E	1.74755
C-NP-E	1.74755
C-NP-E	1.74808
C-NP-E	1.75152
C-NP-E	1.75351
C-NP-E	1.75748
C-NP-E	1.75748
C-NP-E	1.75748
C-NP-E	1.77336
C-NP-E	1.77733
C-NP-E	1.77733
C-NP-E	1.77932
C-NP-E	1.7813
C-NP-E	1.79186
C-NP-E	1.79719
C-NP-E	1.79719
C-NP-E	1.79719
C-NP-E	1.80315
C-NP-E	1.8105
C-NP-E	1.82101
C-NP-E	1.8369
C-NP-E	1.8369
C-NP-E	1.84484
C-NP-E	1.84881
C-NP-E	1.85477
C-NP-E	1.87065
C-NP-E	1.87462
C-NP-E	1.88058
C-NP-E	1.9044
C-NP-E	1.9322
C-NP-E	2.02949
C-NP-E	2.08707
C-NP-E	2.11288
C-NP-G	-0.00220462
C-NP-G	0.244123
C-NP-G	0.274834
C-NP-G	0.481851
C-NP-G	0.508191
C-NP-G	0.640523
C-NP-G	0.656827
C-NP-G	0.66382
C-NP-G	0.680928
C-NP-G	0.6934
C-NP-G	0.695587
C-NP-G	0.765079
C-NP-G	0.774457
C-NP-G	0.807334
C-NP-G	0.816701
C-NP-G	0.892149
C-NP-G	0.904062
C-NP-G	0.93318
C-NP-G	0.937478
C-NP-G	0.960879
C-NP-G	0.973352
C-NP-G	0.983144
C-NP-G	0.995923
C-NP-G	0.996618
C-NP-G	1.03889
C-NP-G	1.08725
C-NP-G	1.11254
C-NP-G	1.1672
C-NP-G	1.17611
C-NP-G	1.20638
C-NP-G	1.21088
C-NP-G	1.2214
C-NP-G	1.22537
C-NP-G	1.22564
C-NP-G	1.22656
C-NP-G	1.25317
C-NP-G	1.27957
C-NP-G	1.31016
C-NP-G	1.33061
C-NP-G	1.36358
C-NP-G	1.38689
C-NP-G	1.38964
C-NP-G	1.41002
C-NP-G	1.41399
C-NP-G	1.42408
C-NP-G	1.43583
C-NP-G	1.44287
C-NP-G	1.45293
C-NP-G	1.45492
C-NP-G	1.45569
C-NP-G	1.45966
C-NP-G	1.46484
C-NP-G	1.4676
C-NP-G	1.48745
C-NP-G	1.49521
C-NP-G	1.4954
C-NP-G	1.50697
C-NP-G	1.50981
C-NP-G	1.51128
C-NP-G	1.51922
C-NP-G	1.52716
C-NP-G	1.52716
C-NP-G	1.52905
C-NP-G	1.53511
C-NP-G	1.53908
C-NP-G	1.54305
C-NP-G	1.55298
C-NP-G	1.55496
C-NP-G	1.55695
C-NP-G	1.55695
C-NP-G	1.5629
C-NP-G	1.56489
C-NP-G	1.56886
C-NP-G	1.58077
C-NP-G	1.58831
C-NP-G	1.59984
C-NP-G	1.60857
C-NP-G	1.61651
C-NP-G	1.65026
C-NP-G	1.66019
C-NP-G	1.66813
C-NP-G	1.68402
C-NP-G	1.68402
C-NP-G	1.72571
C-NP-G	1.73365
C-NP-G	1.7416
C-NP-G	1.75748
C-NP-G	1.75946
C-NP-G	1.77733
C-NP-G	1.77733
C-NP-G	1.77932
C-NP-G	1.79719
C-NP-G	1.82896
C-NP-G	1.83491
C-P-E	0.184166
C-P-E	0.202299
C-P-E	0.548829
C-P-E	0.5528
C-P-E	0.568684
C-P-E	0.636718
C-P-E	0.648631
C-P-E	0.719236
C-P-E	0.859325
C-P-E	0.913805
C-P-E	0.926598
C-P-E	0.969033
C-P-E	1.06952
C-P-E	1.1463
C-P-E	1.1536
C-P-E	1.18534
C-P-E	1.28805
C-P-E	1.35443
C-P-E	1.37965
C-P-E	1.39949
C-P-E	1.42451
C-P-E	1.46682
C-P-E	1.51599
C-P-E	1.54623
C-P-E	1.54823
C-P-E	1.55615
C-P-E	1.58899
C-P-E	1.5907
C-P-E	1.60613
C-P-E	1.61704
C-P-E	1.62169
C-P-E	1.62386
C-P-E	1.64656
C-P-E	1.64828
C-P-E	1.65206
C-P-E	1.67607
C-P-E	1.67693
C-P-E	1.686
C-P-E	1.686
C-P-E	1.71181
C-P-E	1.71578
C-P-E	1.71638
C-P-E	1.72968
C-P-E	1.73167
C-P-E	1.73167
C-P-E	1.73564
C-P-E	1.73961
C-P-E	1.75748
C-P-E	1.75865
C-P-E	1.75946
C-P-E	1.76542
C-P-E	1.77138
C-P-E	1.77138
C-P-E	1.77336
C-P-E	1.78528
C-P-E	1.79719
C-P-E	1.79719
C-P-E	1.79719
C-P-E	1.79719
C-P-E	1.79719
C-P-E	1.80116
C-P-E	1.82101
C-P-E	1.823
C-P-E	1.823
C-P-E	1.82499
C-P-E	1.83094
C-P-E	1.8369
C-P-E	1.85675
C-P-E	1.86668
C-P-E	1.87264
C-P-E	1.87264
C-P-E	1.88058
C-P-E	1.89051
C-P-E	1.89845
C-P-E	1.91632
C-P-E	1.92227
C-P-E	1.93816
C-P-E	1.9461
C-P-E	1.97787
C-P-E	2.03743
C-P-E	2.0553
C-P-E	2.07317
C-P-E	2.09898
C-P-E	2.10891
C-P-E	2.13869
C-P-E	2.20421
C-P-E	2.34121
C-P-G	-0.311727
C-P-G	-0.182671
C-P-G	-0.115905
C-P-G	-0.0736817
C-P-G	-0.0289441
C-P-G	0.118909
C-P-G	0.200314
C-P-G	0.200314
C-P-G	0.414345
C-P-G	0.422785
C-P-G	0.42324
C-P-G	0.42324
C-P-G	0.513953
C-P-G	0.597569
C-P-G	0.693244
C-P-G	0.706951
C-P-G	0.773181
C-P-G	0.775827
C-P-G	0.84865
C-P-G	0.857635
C-P-G	0.929112
C-P-G	0.931309
C-P-G	0.948271
C-P-G	0.963561
C-P-G	0.971568
C-P-G	0.983144
C-P-G	0.986997
C-P-G	1.0674
C-P-G	1.11281
C-P-G	1.16779
C-P-G	1.18169
C-P-G	1.21942
C-P-G	1.24821
C-P-G	1.29685
C-P-G	1.30619
C-P-G	1.34367
C-P-G	1.35226
C-P-G	1.39811
C-P-G	1.40804
C-P-G	1.41539
C-P-G	1.42711
C-P-G	1.43321
C-P-G	1.43583
C-P-G	1.44179
C-P-G	1.44576
C-P-G	1.44622
C-P-G	1.46164
C-P-G	1.49143
C-P-G	1.50929
C-P-G	1.53114
C-P-G	1.54503
C-P-G	1.55099
C-P-G	1.55099
C-P-G	1.55298
C-P-G	1.55695
C-P-G	1.56886
C-P-G	1.5768
C-P-G	1.5768
C-P-G	1.57879
C-P-G	1.58871
C-P-G	1.59268
C-P-G	1.60261
C-P-G	1.60658
C-P-G	1.61055
C-P-G	1.61254
C-P-G	1.61254
C-P-G	1.61651
C-P-G	1.61651
C-P-G	1.61651
C-P-G	1.64034
C-P-G	1.64828
C-P-G	1.66416
C-P-G	1.67012
C-P-G	1.67607
C-P-G	1.68997
C-P-G	1.69196
C-P-G	1.69593
C-P-G	1.69593
C-P-G	1.70387
C-P-G	1.72968
C-P-G	1.75152
C-P-G	1.75946
C-P-G	1.76741
C-P-G	1.7813
C-P-G	1.86072
C-P-G	1.86668
C-P-G	1.90639
NC-NP-E	-0.980515
NC-NP-E	0.243994
NC-NP-E	0.550814
NC-NP-E	0.654556
NC-NP-E	0.736521
NC-NP-E	0.798039
NC-NP-E	0.981496
NC-NP-E	0.989226
NC-NP-E	1.16416
NC-NP-E	1.22798
NC-NP-E	1.25317
NC-NP-E	1.25317
NC-NP-E	1.35703
NC-NP-E	1.44233
NC-NP-E	1.50811
NC-NP-E	1.54078
NC-NP-E	1.58479
NC-NP-E	1.59064
NC-NP-E	1.59338
NC-NP-E	1.62953
NC-NP-E	1.63151
NC-NP-E	1.64629
NC-NP-E	1.64656
NC-NP-E	1.67823
NC-NP-E	1.7138
NC-NP-E	1.71777
NC-NP-E	1.73167
NC-NP-E	1.73564
NC-NP-E	1.73961
NC-NP-E	1.7416
NC-NP-E	1.74358
NC-NP-E	1.76741
NC-NP-E	1.77535
NC-NP-E	1.7813
NC-NP-E	1.78528
NC-NP-E	1.78528
NC-NP-E	1.78925
NC-NP-E	1.7952
NC-NP-E	1.79719
NC-NP-E	1.79719
NC-NP-E	1.79719
NC-NP-E	1.79719
NC-NP-E	1.81127
NC-NP-E	1.81307
NC-NP-E	1.82896
NC-NP-E	1.84087
NC-NP-E	1.84484
NC-NP-E	1.84484
NC-NP-E	1.86072
NC-NP-E	1.87462
NC-NP-E	1.88058
NC-NP-E	1.88058
NC-NP-E	1.88654
NC-NP-E	1.88852
NC-NP-E	1.90242
NC-NP-E	1.92029
NC-NP-E	1.92823
NC-NP-E	1.93816
NC-NP-E	1.9461
NC-NP-E	2.11884
NC-NP-E	2.18436
NC-NP-G	0.170532
NC-NP-G	0.198328
NC-NP-G	0.314014
NC-NP-G	0.393433
NC-NP-G	0.563256
NC-NP-G	0.702493
NC-NP-G	0.720362
NC-NP-G	0.817925
NC-NP-G	0.889402
NC-NP-G	0.970362
NC-NP-G	1.09268
NC-NP-G	1.15787
NC-NP-G	1.22031
NC-NP-G	1.23021
NC-NP-G	1.30969
NC-NP-G	1.40069
NC-NP-G	1.43583
NC-NP-G	1.44318
NC-NP-G	1.44318
NC-NP-G	1.51128
NC-NP-G	1.53511
NC-NP-G	1.54305
NC-NP-G	1.55814
NC-NP-G	1.55893
NC-NP-G	1.58793
NC-NP-G	1.59467
NC-NP-G	1.60857
NC-NP-G	1.61651
NC-NP-G	1.61651
NC-NP-G	1.61651
NC-NP-G	1.61651
NC-NP-G	1.61651
NC-NP-G	1.62367
NC-NP-G	1.63041
NC-NP-G	1.64034
NC-NP-G	1.64828
NC-NP-G	1.65821
NC-NP-G	1.66019
NC-NP-G	1.6721
NC-NP-G	1.68203
NC-NP-G	1.69593
NC-NP-G	1.71181
NC-NP-G	1.71181
NC-NP-G	1.72174
NC-NP-G	1.72373
NC-NP-G	1.72571
NC-NP-G	1.72968
NC-NP-G	1.73564
NC-NP-G	1.74755
NC-NP-G	1.75351
NC-NP-G	1.75748
NC-NP-G	1.75946
NC-NP-G	1.77535
NC-NP-G	1.77733
NC-NP-G	1.7952
NC-NP-G	1.79719
NC-NP-G	1.79719
NC-NP-G	1.79719
NC-NP-G	1.79719
NC-NP-G	1.79719
NC-NP-G	1.79719
NC-NP-G	1.79719
NC-NP-G	1.79719
NC-NP-G	1.79719
NC-NP-G	1.79719
NC-NP-G	1.79719
NC-NP-G	1.79719
NC-NP-G	1.80116
NC-NP-G	1.81307
NC-NP-G	1.8369
NC-NP-G	1.84683
NC-NP-G	1.89646
NC-NP-G	1.90639
NC-NP-G	1.90639
NC-NP-G	1.97985
NC-NP-G	1.97985
NC-NP-G	2.01559
NC-NP-S	0.277747
NC-NP-S	0.811969
NC-NP-S	0.902077
NC-NP-S	1.00731
NC-NP-S	1.11043
NC-NP-S	1.13888
NC-NP-S	1.18091
NC-NP-S	1.31518
NC-NP-S	1.37644
NC-NP-S	1.37807
NC-NP-S	1.38538
NC-NP-S	1.43076
NC-NP-S	1.43307
NC-NP-S	1.43782
NC-NP-S	1.4432
NC-NP-S	1.45112
NC-NP-S	1.47753
NC-NP-S	1.48506
NC-NP-S	1.50481
NC-NP-S	1.50656
NC-NP-S	1.50782
NC-NP-S	1.52518
NC-NP-S	1.52827
NC-NP-S	1.53143
NC-NP-S	1.55327
NC-NP-S	1.57137
NC-NP-S	1.59147
NC-NP-S	1.59413
NC-NP-S	1.59789
NC-NP-S	1.60676
NC-NP-S	1.61651
NC-NP-S	1.61651
NC-NP-S	1.61995
NC-NP-S	1.62989
NC-NP-S	1.63041
NC-NP-S	1.63434
NC-NP-S	1.64321
NC-NP-S	1.69791
NC-NP-S	1.7022
NC-NP-S	1.70387
NC-NP-S	1.71201
NC-NP-S	1.71578
NC-NP-S	1.71666
NC-NP-S	1.71866
NC-NP-S	1.72485
NC-NP-S	1.72764
NC-NP-S	1.72968
NC-NP-S	1.72968
NC-NP-S	1.73564
NC-NP-S	1.73564
NC-NP-S	1.73839
NC-NP-S	1.74755
NC-NP-S	1.75615
NC-NP-S	1.75895
NC-NP-S	1.76344
NC-NP-S	1.76344
NC-NP-S	1.76842
NC-NP-S	1.76939
NC-NP-S	1.76939
NC-NP-S	1.77138
NC-NP-S	1.77336
NC-NP-S	1.77932
NC-NP-S	1.78329
NC-NP-S	1.78528
NC-NP-S	1.78726
NC-NP-S	1.78925
NC-NP-S	1.79719
NC-NP-S	1.79719
NC-NP-S	1.79719
NC-NP-S	1.79719
NC-NP-S	1.81903
NC-NP-S	1.82101
NC-NP-S	1.82101
NC-NP-S	1.83094
NC-NP-S	1.83491
NC-NP-S	1.83888
NC-NP-S	1.84683
NC-NP-S	1.87462
NC-NP-S	1.88058
NC-NP-S	1.93022
NC-NP-S	1.95007
NC-NP-S	1.96992
NC-P-E	0.212227
NC-P-E	0.257893
NC-P-E	0.343797
NC-P-E	0.472324
NC-P-E	0.581316
NC-P-E	0.660301
NC-P-E	0.728221
NC-P-E	0.735717
NC-P-E	0.857635
NC-P-E	0.859711
NC-P-E	0.890647
NC-P-E	0.897344
NC-P-E	0.955024
NC-P-E	1.01128
NC-P-E	1.07698
NC-P-E	1.09933
NC-P-E	1.13239
NC-P-E	1.15675
NC-P-E	1.18004
NC-P-E	1.18454
NC-P-E	1.25317
NC-P-E	1.35497
NC-P-E	1.36658
NC-P-E	1.3741
NC-P-E	1.37938
NC-P-E	1.39302
NC-P-E	1.39897
NC-P-E	1.47977
NC-P-E	1.49679
NC-P-E	1.50205
NC-P-E	1.52657
NC-P-E	1.56599
NC-P-E	1.56808
NC-P-E	1.58654
NC-P-E	1.5987
NC-P-E	1.60216
NC-P-E	1.60688
NC-P-E	1.62366
NC-P-E	1.62869
NC-P-E	1.6588
NC-P-E	1.65976
NC-P-E	1.66093
NC-P-E	1.6999
NC-P-E	1.70111
NC-P-E	1.71255
NC-P-E	1.71777
NC-P-E	1.72096
NC-P-E	1.72571
NC-P-E	1.7277
NC-P-E	1.72829
NC-P-E	1.72891
NC-P-E	1.73564
NC-P-E	1.74444
NC-P-E	1.75549
NC-P-E	1.75946
NC-P-E	1.78329
NC-P-E	1.79277
NC-P-E	1.79719
NC-P-E	1.79719
NC-P-E	1.79719
NC-P-E	1.79719
NC-P-E	1.79917
NC-P-E	1.80513
NC-P-E	1.8091
NC-P-E	1.84881
NC-P-E	1.8508
NC-P-E	1.85675
NC-P-E	1.87065
NC-P-E	1.87859
NC-P-E	1.88058
NC-P-E	1.88455
NC-P-E	1.89051
NC-P-E	1.89249
NC-P-E	1.89646
NC-P-E	1.91433
NC-P-E	1.92823
NC-P-E	1.93816
NC-P-E	1.94014
NC-P-E	1.94411
NC-P-E	1.9461
NC-P-E	1.95007
NC-P-E	1.97985
NC-P-E	1.97985
NC-P-E	1.97985
NC-P-E	1.97985
NC-P-E	1.98978
NC-P-E	2.04339
NC-P-E	2.06721
NC-P-E	2.09026
NC-P-E	2.16053
NC-P-E	2.17443
NC-P-E	2.21811
NC-P-G	0.0573596
NC-P-G	0.672457
NC-P-G	0.764147
NC-P-G	0.981496
NC-P-G	1.01723
NC-P-G	1.1858
NC-P-G	1.21804
NC-P-G	1.23219
NC-P-G	1.38163
NC-P-G	1.39086
NC-P-G	1.51022
NC-P-G	1.53913
NC-P-G	1.57084
NC-P-G	1.5907
NC-P-G	1.6058
NC-P-G	1.61651
NC-P-G	1.61651
NC-P-G	1.61651
NC-P-G	1.63041
NC-P-G	1.64431
NC-P-G	1.64629
NC-P-G	1.64629
NC-P-G	1.65821
NC-P-G	1.686
NC-P-G	1.71181
NC-P-G	1.71181
NC-P-G	1.71181
NC-P-G	1.71578
NC-P-G	1.7277
NC-P-G	1.7416
NC-P-G	1.77336
NC-P-G	1.79123
NC-P-G	1.79719
NC-P-G	1.79719
NC-P-G	1.79719
NC-P-G	1.79719
NC-P-G	1.79719
NC-P-G	1.79719
NC-P-G	1.79719
NC-P-G	1.85278
NC-P-G	1.88058
NC-P-G	1.88058
NC-P-G	1.88058
NC-P-G	1.97985
NC-P-G	1.99772
NC-P-G	2.16053
NC-P-G*	-0.454764
NC-P-G*	-0.106016
NC-P-G*	0.252395
NC-P-G*	0.37305
NC-P-G*	0.454055
NC-P-G*	0.529673
NC-P-G*	0.584568
NC-P-G*	0.620306
NC-P-G*	0.647174
NC-P-G*	0.734007
NC-P-G*	0.782663
NC-P-G*	0.801482
NC-P-G*	0.839206
NC-P-G*	0.851678
NC-P-G*	0.877489
NC-P-G*	0.910547
NC-P-G*	0.959656
NC-P-G*	1.00241
NC-P-G*	1.01975
NC-P-G*	1.13239
NC-P-G*	1.15079
NC-P-G*	1.30355
NC-P-G*	1.31472
NC-P-G*	1.3167
NC-P-G*	1.35582
NC-P-G*	1.37369
NC-P-G*	1.4463
NC-P-G*	1.48745
NC-P-G*	1.51922
NC-P-G*	1.56687
NC-P-G*	1.59467
NC-P-G*	1.60183
NC-P-G*	1.61651
NC-P-G*	1.62048
NC-P-G*	1.63239
NC-P-G*	1.63239
NC-P-G*	1.63835
NC-P-G*	1.65622
NC-P-G*	1.67012
NC-P-G*	1.67012
NC-P-G*	1.68402
NC-P-G*	1.68429
NC-P-G*	1.69196
NC-P-G*	1.69196
NC-P-G*	1.69394
NC-P-G*	1.69791
NC-P-G*	1.71181
NC-P-G*	1.71181
NC-P-G*	1.71181
NC-P-G*	1.7138
NC-P-G*	1.7138
NC-P-G*	1.71777
NC-P-G*	1.72373
NC-P-G*	1.7277
NC-P-G*	1.76344
NC-P-G*	1.76542
NC-P-G*	1.76741
NC-P-G*	1.77138
NC-P-G*	1.77535
NC-P-G*	1.78528
NC-P-G*	1.79123
NC-P-G*	1.7952
NC-P-G*	1.79719
NC-P-G*	1.79719
NC-P-G*	1.79719
NC-P-G*	1.79719
NC-P-G*	1.79719
NC-P-G*	1.81903
NC-P-G*	1.823
NC-P-G*	1.82499
NC-P-G*	1.8369
NC-P-G*	1.84087
NC-P-G*	1.84881
NC-P-G*	1.8508
NC-P-G*	1.85477
NC-P-G*	1.87065
NC-P-G*	1.90639
NC-P-G*	1.9183
NC-P-G*	1.95007
NC-P-G*	1.97985
NC-P-G*	2.00765
NC-P-G*	2.01559
NC-P-G*	2.02353
NC-P-G*	2.05331
NC-P-G*	2.13869
NC-P-S	-0.053827
NC-P-S	0.0429327
NC-P-S	0.261863
NC-P-S	0.387477
NC-P-S	0.589926
NC-P-S	0.598
NC-P-S	0.598466
NC-P-S	0.608922
NC-P-S	0.652074
NC-P-S	0.739963
NC-P-S	0.948998
NC-P-S	0.959656
NC-P-S	0.985456
NC-P-S	1.0629
NC-P-S	1.09123
NC-P-S	1.09268
NC-P-S	1.10037
NC-P-S	1.1046
NC-P-S	1.11408
NC-P-S	1.13473
NC-P-S	1.16072
NC-P-S	1.26356
NC-P-S	1.27868
NC-P-S	1.30219
NC-P-S	1.39931
NC-P-S	1.46529
NC-P-S	1.48701
NC-P-S	1.5071
NC-P-S	1.52043
NC-P-S	1.56202
NC-P-S	1.56489
NC-P-S	1.56915
NC-P-S	1.57277
NC-P-S	1.58142
NC-P-S	1.60478
NC-P-S	1.61651
NC-P-S	1.63438
NC-P-S	1.63584
NC-P-S	1.63852
NC-P-S	1.65026
NC-P-S	1.65225
NC-P-S	1.66247
NC-P-S	1.69791
NC-P-S	1.69791
NC-P-S	1.6999
NC-P-S	1.71181
NC-P-S	1.71181
NC-P-S	1.7277
NC-P-S	1.72973
NC-P-S	1.73167
NC-P-S	1.73365
NC-P-S	1.75152
NC-P-S	1.75748
NC-P-S	1.75929
NC-P-S	1.76145
NC-P-S	1.76145
NC-P-S	1.76326
NC-P-S	1.76542
NC-P-S	1.77932
NC-P-S	1.7813
NC-P-S	1.78329
NC-P-S	1.7952
NC-P-S	1.79719
NC-P-S	1.79719
NC-P-S	1.79719
NC-P-S	1.81307
NC-P-S	1.81704
NC-P-S	1.81903
NC-P-S	1.83293
NC-P-S	1.8369
NC-P-S	1.84881
NC-P-S	1.84881
NC-P-S	1.85278
NC-P-S	1.85675
NC-P-S	1.87065
NC-P-S	1.87462
NC-P-S	1.88058
NC-P-S	1.88852
NC-P-S	1.89249
NC-P-S	1.89448
NC-P-S	1.89845
NC-P-S	1.90043
NC-P-S	1.9044
NC-P-S	1.91433
NC-P-S	1.91433
NC-P-S	1.92536
NC-P-S	1.92624
NC-P-S	1.95404
NC-P-S	1.9739
NC-P-S	1.97985
NC-P-S	2.02353
Training-Data	0.877879
Training-Data	1.03402
Training-Data	1.1352
Training-Data	1.19758
Training-Data	1.23219
Training-Data	1.30076
Training-Data	1.36038
Training-Data	1.38908
Training-Data	1.40226
Training-Data	1.46437
Training-Data	1.51892
Training-Data	1.52967
Training-Data	1.53529
Training-Data	1.56237
Training-Data	1.56611
Training-Data	1.56775
Training-Data	1.57022
Training-Data	1.5799
Training-Data	1.59625
Training-Data	1.60641
Training-Data	1.61248
Training-Data	1.61354
Training-Data	1.6185
Training-Data	1.6238
Training-Data	1.62695
Training-Data	1.62966
Training-Data	1.64813
Training-Data	1.65232
Training-Data	1.65582
Training-Data	1.66948
Training-Data	1.67101
Training-Data	1.67369
Training-Data	1.68397
Training-Data	1.6863
Training-Data	1.68981
Training-Data	1.69519
Training-Data	1.69599
Training-Data	1.69791
Training-Data	1.70499
Training-Data	1.71725
Training-Data	1.72438
Training-Data	1.7265
Training-Data	1.74704
Training-Data	1.74755
Training-Data	1.7495
Training-Data	1.75218
Training-Data	1.75685
Training-Data	1.76351
Training-Data	1.76831
Training-Data	1.77138
Training-Data	1.7906
Training-Data	1.79797
Training-Data	1.81506
Training-Data	1.81536
Training-Data	1.81903
Training-Data	1.83094
Training-Data	1.8508
Training-Data	1.85156
Training-Data	1.87551
Training-Data	1.9044
Training-Data	1.9461
Training-Data	1.97701
Training-Data	2.03743
Training-Data	2.43254

## Sheet: 4A
Seqs	Type	FACS-seq	Flow Replicate 1	Flow Replicate 2	Flow Replicate 3
TACGTAAATAATTAATAGTAGTGACGTCACTGAAATTCAGGTCGTTTGATACGGGTTGCTTGTACTGTCTGGGTGTTATTCATTCCGGCATCCATAGAAGATTCTTTGTCGGGGGTGGTGGCATCCAGAGGTCATATCCCAGCCAGTCTTGTCATACGGGCTGCCCGGGCAGATCGACCTAGTCCAAGGCCAGTGGTCAGGAAGTGCAACACGGGGAGCGTATATAAAGGAATTACCGATACCTACTAAAGTTTATTCTATTAGTATGTCTAAAAATATAAAACGGATTATTATCACCAAGTTATTCCTCACATTTTAATACCTAACCATATCTTTCATGTCTAAAGGTGAAGAATTATTCAC	pGPD	-0.28379	-0.0825589	-0.0711021	-0.0610025
TACGTAAATAATTAATAGTAGTGACATTTTTATGGCTTAGGCAGAGTTATTTTAACTCAACCATGTGTCTGGGTGCTATCTCGTTTGGCATCCAGCAATTGTTTATATGAGTAATTGGAGGCATCCATGTTCTATATCCCAGCCATTTTCGTTTCGCCGATCTATCGTTGTTTGTCGATAAATCAGCCGAGTTTCGTGCTCCATGGCAAAACGTTTGTTGTATATAAAGTTACAACTAAACAATGTATGTTATGTTGCTTCTATATATTATATGTCATTTAATTTTATTCATATCACCAAGATTCCCTAATAACTTATATAAATCATTTTATACAACATGTCTAAAGGTGAAGAATTATTCAC	pGPD	0.107019	0.0568156	0.0817445	0.0257349
TACGTAAATAATTAATAGTAGTGACTTTGGCATCTGTTAGATACGACAGCCGTTAGATGCTTTAATGTCTGGGTGTACAGGCGCACGGCATCCAACGTCAAGTAACGCCACCCACACCGGGCATCCAACGCCCGGATCCCAGCCATTTTCATGTTTTGAGCATACCATTTTTCTGGACCCGTCGAGCTTATCGTCTCTACCGGTTCGTCTTCGCTTGCTGTATATAAAGACGAGATATTTTTCTGCTAAGATATAATTTTTTCTGCTATTCTAGAATAAATATATTGTTTTTGACACCAAGTTATACCAACCTCTTATTCTCCAAAACCCCTCCAACATGTCTAAAGGTGAAGAATTATTCAC	pGPD	0.298041	0.135832	0.24436	0.206049
TACGTAAATAATTAATAGTAGTGACGAATAAGGTTTTTTGCCGTAACTCGGTACTACGCGGCTCGTGTCTGGGTGTATGATTTACGGGCATCCACTAAGTCAGATAGCGATAGTGTAAGGGCATCCACTTGTTACATCCCAGCCATTATGTGAGGGGCCGCCGGGAACATTCACCAAAAATTTGTGGGCTTTAGAAGTGTTTCGAGGCGGTCGGCTCGAGTATATAAAGATACATTATTCAATACAATTTTTTTGGGTATTTTTGTTTTAAAATTAGTATAATATAGTTTCTTTCACCAAGACTATATATCCCCAATAACCTTAAAAACTCTATAATATGTCTAAAGGTGAAGAATTATTCAC	pGPD	0.376904	0.538362	0.510715	0.465396
TACGTAAATAATTAATAGTAGTGACTGACTCAGGTATAGGAATATATCGCACCCGCTTGGCTGGGTGTCTGGGTGCAATCCTTATCGGCATCCAATGCCCGATAGAAGACCTGAATGCTGGCATCCACTGGAGCTATCCCAGCCATGAAGAGATGTCATTCGCTTTATCAGGCTGGGCCCGGAAAATGACTGCCGGGAACAGTGTGCAGCAAGCCCTCGGTATATAAAGCATTGTTTTTGTTTTTGCGTGTTGATTATATGTTTACCATAGACATTTTTTTTGTTATTGAATTTCACCAAGATCCTAATTCAAAATATAATACCCACATAATACAAAATGTCTAAAGGTGAAGAATTATTCAC	pGPD	0.376904	0.425485	0.455351	0.457141
TACGTAAATAATTAATAGTAGTGACAAGGCCGTATTAGTTCTAGGGTGCAGTCTTCTATCTTCCATGTCTGGGTGTTTAGCGCCTCGGCATCCAATCGTGCCCTCTCAAGGGCATGCGCGGCATCCAGTCCTCAAATCCCAGCCATGCCGCCCGCGGCACCGTTTGATTAACCGCATAGGTAAATTCGAGATTGTTTCTCGAAGCAGCATCCTTTGCCAGTATATAAAGCCTTATTTCATTGAATGATTTTGGTTGAATATTAGTTTTGATGCTTTAATTTTTCAAGAATTTCTCACCAAGTTCTTTTCAAAAACATATAACCTACACTAAACTCTAATGTCTAAAGGTGAAGAATTATTCAC	pGPD	0.64679	0.560255	0.487222	0.456699
TACGTAAATAATTAATAGTAGTGACCGCATAGAGTTCCTCGAGGCACTGTAGCAACGCACCCGGGTGTCTGGGTGAAAATACATCCGGCATCCACTCTTGTCTTTTCTCAAGCGTAGCTGGCATCCACACAAGTTATCCCAGCCATTAGTGGCCGCTTGTTTTTCGATGAACTGTCCCATCCCACGAATGCGTTACGTAAAGGGCTAGTGCACACAAACGTATATAAAGGTGGAGTATTTGTCTTAGTATATAATTTTCTCTGTCAATTTTATTCCATTTTTTATTTTTGTTCTCACCAAGTTTTCCTAACCAAATTTACAATCCCATTTCTCATAAATGTCTAAAGGTGAAGAATTATTCAC	pGPD	0.669572	0.596482	0.590391	0.628973
TACGTAAATAATTAATAGTAGTGACCCTTCCAATTGCCGTGTCCTCTGAACGCGATTCGAGGGAATGTCTGGGTGTCGCCGATATCGGCATCCAGATTCACGGATTGCGATTAAGCCTCGGCATCCACTAATGCAATCCCAGCCACGGCACGGCATGATTAGAAAACTCCCTTGAGAGGACCTGAGAAGTTCCCAAAACGGCGAACACTCACTGGTTAGGTATATAAAGCGTGTTCTTCTCAGTTTGTAGAAAGAATCTCTTCTTCTTATAGACTTCCAATTTGGCGTTTCCAACACCAAGATCTTCTTATATCCACTATTCACTCATTACACAATCATGTCTAAAGGTGAAGAATTATTCAC	pGPD	0.783485	0.85484	0.869162	0.857083
TACGTAAATAATTAATAGTAGTGACCGGTGCCGTGTGCGGCGTTTGTGACTCAAGGAGTAGCATGTGTCTGGGTGTGAGAGCCCACGGCATCCATTTCATCGCCGTTTCAGGCCGATACGGCATCCATTCTTTTTATCCCAGCCAGGTAATGCGCCGTTCGGCCAAAGCGCGTCGGCGTTCGACGACTATTTTCAACGTCCCGACTAATCGGTGCCAACGTATATAAAGCGTCAAGTTTCGCTATTGTGGGAATCGAGTTACGATTATTCCCCGAACTGTTTTTTGATAGTTTCCACCAAGCCAACTATACTCTTAACTATCCACTACCAATCTACTATGTCTAAAGGTGAAGAATTATTCAC	pGPD	0.827298	0.914049	0.847545	0.84043
TACGTAAATAATTAATAGTAGTGACTCCAGCCGGAAAAGCCTCGTTCAGAATGCCTTGGGTGTTATGTCTGGGTGTTCCATCACACGGCATCCAGGACGGCCGTACGGTGCTGAGACACGGCATCCACATCCGATATCCCAGCCACGCGAAAGTGCCGTCCACTGTGTTGGCTGGTTCGCACGTTTGACACCGTCGAGATTTGGTGTTGTAGATCTCACGTATATAAAGCCGAGCTAAGTGTTCAACTTGATCTCGAGTTTTACTAATCCTCGTCCTTTCGACTTCTTGAATCACACCAAGAAACCAAACTCAAACTCTCCCACTATAATACCCATTATGTCTAAAGGTGAAGAATTATTCAC	pGPD	0.881625	0.808103	0.765546	0.822403
TACGTAAATAATTAATAGTAGTGACACCTGCGCCTAACGTGGAAAATTTTCGCCGCACGTTTGGGTGTCTGGGTGGTTAAATAAACGGCATCCAATCATGCCAACGTCGAGCCCGGCACGGCATCCACTATTTCAATCCCAGCCAGGAATGGAACGGCACAAATTTCAGATTCTTCGGAGGCCGAAATTGACAGGACACGTTGCCTTCCGATCCCACGAGTATATAAAGTCAGCGCTTTTTCGTCTTTCTACCAGAATGGTGATCTCGAGTTCCCATTCTTGTTAGAACGTTCTCACCAAGAAATCACAAACTTCTACTTACACCACTCTATAAATTATGTCTAAAGGTGAAGAATTATTCAC	pGPD	0.94121	0.988527	0.900149	0.916623
TACGTAAATAATTAATAGTAGTGACCGCTGCGGAAACCGACAATACGCAGGCTCATTATCACAGATGTCTGGGTGCACTACGGCACGGCATCCAATTTCCACTTCCGTAAACGCGGCACGGCATCCAAATTATACATCCCAGCCATCTTGTTATCGGGGTCGGCTCTATTCTGTTTCACCGAGTGTCGGAACCAATTAGCTCTGTTTACTCTTCGATTGGTATATAAAGGGATCAATCTAGTTGTGAAGTTATTCCTCATAAATCTCTCTCTCTCCTATTCTTCTCACATTTTTCACCAAGAACATCAACTCTTTCCCAACAAACTAATCCCCAATCATGTCTAAAGGTGAAGAATTATTCAC	pGPD	0.979765	1.00793	0.906316	0.949701
TACGTAAATAATTAATAGTAGTGACTCTGTTCGGCATTTCTGGTCCGCCTTTTCCACGGCACTACTGTCTGGGTGGAGCCGCGCACGGCATCCATTTGCAAATTCTTGTGGATGTAAACGGCATCCAATTAATGAATCCCAGCCAGCATACGAGTTAATTGCCAATCATCACGGTGCCGTGTGAAGTATCAATCCCTGTTCCGCACGCCAGTACCAAACGTATATAAAGTCGCTCTTTTGGAACCACTCAGACAAACGAGTTCCTATAACATTTCCTGGTTTATTCTTTCAAGACACCAAGACTCTCAATCTACAATTACTCACCTACTATCCTAAAATGTCTAAAGGTGAAGAATTATTCAC	pGPD	0.981518	1.01463	0.977632	0.91674
TACGTAAATAATTAATAGTAGTGACTATTTTTAGTCATATGGTGTGAACGGAATGAAAGACGAGGTGTCTGGGTGGAAACCCAGCTGGCATCCACTATACTAGTGGAATTTTGAAGCCTGGCATCCAGTAATTACATCCCAGCCAGTGGGCACAGTTTGTTCCCTCTTTCCCGTGCCGCATGAGTCGTAGTGCGATGGCTGGCAAAATTCTCAGGCGGTGTATATAAAGAAGCCATTCTGGAGCATATTTTTTCCTCTTGCTCAGGATTTTGAACAATTAGTCTTCTTCTTTTGCACCAAGACTCTTATTAACTCTCCAACACTCTAACAATTAATCATGTCTAAAGGTGAAGAATTATTCAC	pGPD	0.986775	0.925952	0.975005	0.968602
TACGTAAATAATTAATAGTAGTGACTCCTCGCGGGACTCATCTAGCCACAGATCGCCTCGACGGATGTCTGGGTGCGGCACCGTGCGGCATCCAAACGGCACGGGCACAATTCACACACGGCATCCACTTCCCCAATCCCAGCCATATTCGCGTTTTTTACGGCCTTCGGATGTCAACCATGATTTATTATTGGTGCATGTGAATCTCGACTTTGCGAAGTATATAAAGGGTGGCCTTCTTGAGCTCTCTCTTACCATATCCTCTTGAGAAACTGATAATTTTCTTGTCATGATCACCAAGACATTACTCTCTTCCTAAATTCCACTCTCATACAAAATGTCTAAAGGTGAAGAATTATTCAC	pGPD	0.99028	1.0775	1.066	1.09081
TACGTAAATAATTAATAGTAGTGACTCGCCTTATTAGTCATGTCGACTTCGCCACTATAATCTTGTGTCTGGGTGTGCGAGCGTGCGGCATCCACGTGGCGACATATTTGAAAAGATACGGCATCCAGCCAGCCGATCCCAGCCATGACCTTGGACGCGGCACCAAACTCATTATGGCTTACACCTTTATCGCTTTCCTTTCGCCGTCCCAGCGGAAGCGTATATAAAGGGACGTAGATTTCATCTTTCAATGCCAGTCTTTTCCTTTTCTGGTTTTTCCTCCATTAAAGAGAACACCAAGTCTCTTAAATATCCTACCCCCAATACTCTCTCTACTATGTCTAAAGGTGAAGAATTATTCAC	pGPD	0.99028	1.13891	1.13261	1.1053
TACGTAAATAATTAATAGTAGTGACGAGGTGCCGCATGTGGGTAAAAAGGCAAGAAGTTTTAACGTGTCTGGGTGTTTGTCGCCGGGGCATCCAACACTAAAACGCCGCGTGACACACCGGCATCCAGTTTCAAAATCCCAGCCACGGCTCTGTTGAATTCGGATGAGTCACACTTTCTCGTTTGATCGGGCCCACATTGCGTCCCATGTCAATTTGGCGTATATAAAGAGGCGAATATTCCAAGAGCACATCCAGTCACACTCTTCGGCTCGATTAACTTTGATGGTTGAGCCCACCAAGTCAACTAAATCCAACTCACATAACTTAACTATCACAATGTCTAAAGGTGAAGAATTATTCAC	pGPD	0.992033	1.03328	1.00543	0.981026
TACGTAAATAATTAATAGTAGTGACCAATTCGCAACGGTGCCGTGCACTCTTTTCGAGCCACCAATGTCTGGGTGTATTGCCGTACGGCATCCAAATGGTAGAACGACCTACGGCGTACGGCATCCACTCCTTGCATCCCAGCCACCGCTGGTTGCTTTCGGCCAACGCTGGATTACATTTCTGCGATAATTAGCTTTTTCGCCACCTCCAGAAGAATCGTATATAAAGGGCGATCTTTTACTGTTTGTTTGACCTCAGGTGTATCCATTTGTTTTATTCGCAACATTTACCACCACCAAGAACAATATTCTAACTACTCACACCACTCTTACAAAAATGTCTAAAGGTGAAGAATTATTCAC	pGPD	1.06038	1.06256	1.08328	1.13554
TACGTAAATAATTAATAGTAGTGACCAGCAACTCGCACGTGCACACACGCACGCCGCACGTGAGATGTCTGGGTGCAAATGCGTGCGGCATCCACTAATTGATCACGTACGCGCATGCTGGCATCCACTAATTTTATCCCAGCCATGTGAATTTTTCACATGTTACCTGCTGGCTGGCTGGTTCGAGCCGGTCGAACGCTCGCACTCTCGATTCGACACGTATATAAAGAGCAATGATTCGACGATTCTCTCGTCGTTCTTCGTCTCCGTCGTCTACTTTCGATTCGGTCAAATCACCAAGCAACTAAACTAATCAACTCACTATACATCAACAACAATGTCTAAAGGTGAAGAATTATTCAC	pGPD	1.10244	1.0879	1.12315	1.13483
TACGTAAATAATTAATAGTAGTGACCAGCACAACAAGAACCAGCACGCACGCGTGACCCACGTGATGTCTGGGTGTACGGGTGTTCGGCATCCACTAATTCATCTCATGACAAGTAGCGGGCATCCACTAATTTAATCCCAGCCATCTCTTTCGGTCATACACTCGAGCGATCCGTCCACCGGTCGCTCGAGTCGAAACATTCGCTCGCTCTCCGAGACGTATATAAAGAGCTGAGTTCGATATGATTTCGAACGTTCTCTGTCGTCGTTCTTCTTTTTCGATATGATCAAGATCACCAAGATCTATATACTATAATCCACTAACATACCTATTACTATGTCTAAAGGTGAAGAATTATTCAC	pGPD	1.11471	1.15123	1.15513	1.13825
TACGTAAATAATTAATAGTAGTGACCACGGCCAGGGAACTGTGACTCTTAACGTAGTCATGAAAATGTCTGGGTGCAATGCGGCACGGCATCCACAGGAGACGCTGCACATACTTGTGCGGCATCCAGTAATGAGATCCCAGCCATGTGAAATTTACTTACACGGCAGTTCTCACTTACCTATGACTCATTGCAACTCGCTTCCGGATGCGGATCTGAAGTATATAAAGGCGTAAAATATATTTCTAAATACTTTTTTCTGAGCTCTTCAATTTTATGTATTATTAGTATATAACACCAAGATCTATAAATTATAAACTAATATCCTCTCCCCCAAAATGTCTAAAGGTGAAGAATTATTCAC	pGPD	1.1445	1.24696	1.19767	1.15806
TTTATCATTATCAATACTCGCCATTTCAAAGAATACGTAAATAATTAATAGTAGTGACATTTATTATAGTCACATGTATCCAATTTAGTACGAATCTCGCGTGGGCGTCATCCTGCGTGGGCGCTCTACTTTGCGTGGGCGGCTTCTTGCTGTAGCTCCTGGCGTCAGCCGGTGAGTTATAAGTATATAAAGACGGGTAATCTATTTTTGCGTCTTTTTTACTTTTTAAGATTTGCAGATAAATTTGTAACTCATTCTTTTCACCAAGTATCACACCTCACATTCCACCCCCCTCCTTACACACATGTCTAAAGGTGAAGAATTATTCACTGGTGTTGTCCCAATTTTGGTTGAATTAGATGG	pZEV - induced	-0.0962994	-0.255113	-0.259148	-0.264295
TTTATCATTATCAATACTCGCCATTTCAAAGAATACGTAAATAATTAATAGTAGTGACTGATTTTAAGTATGTATACATTATGCATGATTTAAGTGAAGCGTGGGCGATAGCAGGCGTGGGCGTAATCTTACGCGTGGGCGTCCCTGCATGTATCAGAATATGGGTTTAGAAACCGGCATAAGTATATAAAGACGGAGATCAATTATGTTTTACTTTGTATATGTTATTCTTTCATTGCTCGTAAGTTTATATATAAATCTCACCAAGACCCTCTTCATCTTCCTTCACTTTATTCACCATTTCATGTCTAAAGGTGAAGAATTATTCACTGGTGTTGTCCCAATTTTGGTTGAATTAGATGG	pZEV - induced	-0.0923285	0.0180063	0.0244127	0.00279977
TTTATCATTATCAATACTCGCCATTTCAAAGAATACGTAAATAATTAATAGTAGTGACATGTTATATTTGGTTAATTAGAATCACATATATTTATGAGGCGTGGGCGATCGATGGCGTGGGCGTGTTCAGGGGCGTGGGCGAAAGCTTCCCTTCAAACCTACATTTCTAAGGAATGCAATAAGTATATAAAGACGGTTTATCTAATAAGATTTATAACCTGTTTTCAGTGGGGTTTTTTATTTTATTTGTTTTGTTTTATTCACCAAGTCCTTACATCTTATTCACTATAATTCCAATACCTTTATGTCTAAAGGTGAAGAATTATTCACTGGTGTTGTCCCAATTTTGGTTGAATTAGATGG	pZEV - induced	-0.0744592	0.114234	0.114872	0.286933
TTTATCATTATCAATACTCGCCATTTCAAAGAATACGTAAATAATTAATAGTAGTGACGAATGAGGTCTGATAGAAACATTATGTTGATGTTATCTACGCGTGGGCGTCCATCTGCGTGGGCGTAAGGTACTGCGTGGGCGTTGAATCCTCTTACAAATCCCTGGTACCCATCCACAAATAAGTATATAAAGACGGATTATTCACTTTTTAGTAATGGTTCATTTATTTTTAATTATTAGCCGACAATCATAAGTATATTTCACCAAGACACACCATTAACTTCATATCACTTTTTCATCCTTAATGTCTAAAGGTGAAGAATTATTCACTGGTGTTGTCCCAATTTTGGTTGAATTAGATGG	pZEV - induced	0.0962916	0.271721	0.291455	0.240774
TTTATCATTATCAATACTCGCCATTTCAAAGAATACGTAAATAATTAATAGTAGTGACAAGAAGATGTCTGATTAAGAGTATTATGTTTCGCGTGTCGGCGTGGGCGTAAGTATGCGTGGGCGGACCTTGCGGCGTGGGCGACATGATGTTCGTTACCAGCCGCTTACAAACTAAGATATAAGTATATAAAGACGGTACCGTGCCTTGTTAGTAGATATTGGTAATGTTACTTTTTGGCGGTTCTTTAATTTAATCGTTAGCACCAAGTCACTAATATTTTAACTTAATCTCTTTTAACCTTATATGTCTAAAGGTGAAGAATTATTCACTGGTGTTGTCCCAATTTTGGTTGAATTAGATGG	pZEV - induced	0.175711	0.179134	0.120673	0.224166
TTTATCATTATCAATACTCGCCATTTCAAAGAATACGTAAATAATTAATAGTAGTGACTATCTTGATAACTTTAATTAGGGGGTTCAAGTGTAGTAATGCGTGGGCGCTGTATTGCGTGGGCGGCTATTCATGCGTGGGCGACAATTATGTGTTCGCTAAGGTGCAGCGACGTTTTATATAAGTATATAAAGACGGCATGCTTTCAATTAGATTTTTATTGTTTGTCTTTTTTGTTTCATTACATTACTGTTATGGTATTTCACCAAGAAACATTACTTTTACAAAATATATCATCCTCACTCCATGTCTAAAGGTGAAGAATTATTCACTGGTGTTGTCCCAATTTTGGTTGAATTAGATGG	pZEV - induced	0.402055	1.14651	1.13057	1.12192
TTTATCATTATCAATACTCGCCATTTCAAAGAATACGTAAATAATTAATAGTAGTGACACTTCTAGAATACACATATTGAATGTATTCAGACCACTCTGCGTGGGCGCTCTCCTGCGTGGGCGAAGTTAGAAGCGTGGGCGGCTAATCTAATAGAGGTGGAAGTTAATCATGTTCTCTATAAGTATATAAAGACGGCTATAATTCTCGACATAGTTGTTAAATATGATATTAGAATAAATTTAACATTGTATCAGTTTCAACACCAAGACAACAATACTAACACTCTTTACATTAAATAATATCATGTCTAAAGGTGAAGAATTATTCACTGGTGTTGTCCCAATTTTGGTTGAATTAGATGG	pZEV - induced	0.457648	1.03957	1.03417	0.967205
TTTATCATTATCAATACTCGCCATTTCAAAGAATACGTAAATAATTAATAGTAGTGACTATATGGATCGTCTATCTAAGGATTTTAATACTCAATATTGCGTGGGCGGGCTGGGGCGTGGGCGAATTTGATGGCGTGGGCGATATGGTAACTTATTGGATTACCCCGGATTCCAAAGGATAAGTATATAAAGACGGTTTTATGTATTTTTGCTTTGTTAGTATGCATTTATGAACTTTGTTTTTTTAGATTTAGGAATTTACACCAAGCATAATAAATATTACTCTTATATCCTCATAATTTTTATGTCTAAAGGTGAAGAATTATTCACTGGTGTTGTCCCAATTTTGGTTGAATTAGATGG	pZEV - induced	0.564864	0.590209	0.630595	0.614109
TTTATCATTATCAATACTCGCCATTTCAAAGAATACGTAAATAATTAATAGTAGTGACAGTATATATCTGGGGATGGAGTACGACTGCACTGAACTGTGCGTGGGCGGCTATGGGCGTGGGCGGCTATTTTAGCGTGGGCGGCTATTTGACCAATGGTACCTGATGGTACTAGGGACTATAAGTATATAAAGACGGTATACGATGAACAATCGATTCTCAGTCGATTGGATCTTGATTCTATTGATCATAGTATCTCAGATCACCAAGCAACTACTAATCATCTCTCATACTATCATATCCATAATGTCTAAAGGTGAAGAATTATTCACTGGTGTTGTCCCAATTTTGGTTGAATTAGATGG	pZEV - induced	0.695905	0.449711	0.682269	0.77038
TTTATCATTATCAATACTCGCCATTTCAAAGAATACGTAAATAATTAATAGTAGTGACCGGCGAACGAAACTACATTCGGTGAAACTATCGACCGTACGCGTGGGCGTTGCAGAGCGTGGGCGGCTATAGTGGCGTGGGCGGCTATCCCATGGGCGCTTGCCGCCCTTAATCGTGGACATAAGTATATAAAGACGGTGGAAGGCCGACCTACAAGCGAGATAATCCCTTTCCTCTGGAGATGGTGTTCTAAGGGTCAGGCTCACCAAGCTACTCAAACCACCCCCTTCCAATCCTCTCATTATCATGTCTAAAGGTGAAGAATTATTCACTGGTGTTGTCCCAATTTTGGTTGAATTAGATGG	pZEV - induced	0.719731	0.782302	0.765757	0.732307
TTTATCATTATCAATACTCGCCATTTCAAAGAATACGTAAATAATTAATAGTAGTGACACCTTATATATACCTTATATCTTAGGTTACCCCAGAATGTGCGTGGGCGGCTATTTGCGTGGGCGGCTATTCTAGCGTGGGCGGCTATTTACCATAGACTCTGGGGTACTATTGAGTTCTATAAGTATATAAAGACGGTAGTTCATCTCTATGATATATCGATGGTATCTAGCTTGGTTTATTGTTCTTGAAGAACTCTATATCACCAAGCTACTATAGCTACAATCCTATATCTCACTACTCATAATGTCTAAAGGTGAAGAATTATTCACTGGTGTTGTCCCAATTTTGGTTGAATTAGATGG	pZEV - induced	0.723702	0.829336	0.82422	0.784061
TTTATCATTATCAATACTCGCCATTTCAAAGAATACGTAAATAATTAATAGTAGTGACTACGGTATAATACTCCTGTTGATATAGGATACGGTACATTGCGTGGGCGAGGATGCGCGTGGGCGGCTATTAGGGCGTGGGCGGCTATTTTACAAGAACGAGATGTAGATGATGGGGACTATAAGTATATAAAGACGGTCTACTACGAATGGTCCAGGTACTGGGAAACGTACAATGGTAATATTCTATGCACCTTCCTAGATCACCAAGCACTACACTACATACTATCCCCACAATCTATCCAAAATGTCTAAAGGTGAAGAATTATTCACTGGTGTTGTCCCAATTTTGGTTGAATTAGATGG	pZEV - induced	0.723702	0.717272	0.731489	0.703154
TTTATCATTATCAATACTCGCCATTTCAAAGAATACGTAAATAATTAATAGTAGTGACTATGAACGAATTCGATTCAGCTTTTATTCCAGCGTTCGCTGCGTGGGCGTTTGGGAGCGTGGGCGCTTGGATAAGCGTGGGCGGCTATTAATTGAGTGCAATAGGGCATCCCAAACCCCAATAAGTATATAAAGACGGTTTTTTATATTTATAGAGCTTTTAAACTCAGTTTAGTAACTTGCCTTTTTATTAATATATCCTGCCACCAAGTACATCAACTACAATTACACTCTTTCCATCAACATAATGTCTAAAGGTGAAGAATTATTCACTGGTGTTGTCCCAATTTTGGTTGAATTAGATGG	pZEV - induced	0.729658	0.719725	0.737733	0.747487
TTTATCATTATCAATACTCGCCATTTCAAAGAATACGTAAATAATTAATAGTAGTGACAACATACTAATATAGGTTAGACCGTAGTGTAGGGTTCAGGGCGTGGGCGGCTATTGGCGTGGGCGGCTATTTGAGCGTGGGCGGCTATTTGATCAACGTCTACTACTAATGGACCGTGGTATAAGTATATAAAGACGGTATACGTTGGTAGATAGTGATTAGTATGGTCGTCTATTATAGTTCTAGGTTTGGTTCCTCCAGATCACCAAGCTCTACAGTCTTACTATTTCTACTATCTCATCAATCATGTCTAAAGGTGAAGAATTATTCACTGGTGTTGTCCCAATTTTGGTTGAATTAGATGG	pZEV - induced	0.755469	0.692303	0.734108	0.780525
TTTATCATTATCAATACTCGCCATTTCAAAGAATACGTAAATAATTAATAGTAGTGACACTATATATACTAAGAGTAGAGTACCGTTACGAAGAGCTTGCGTGGGCGACTATGGGCGTGGGCGGCTAAATGGGCGTGGGCGGCTATTTGCTCCGTGACTACTATTATACGACAGTGGTATAAGTATATAAAGACGGTATACTCGATAACATGGGACCGCCAAGTTCCAGCTCGAATCAACTATGATCTCTTGATCCTATATCACCAAGCACTCTCTCTACCATCTCTCTCTCTCTATACTCATAATGTCTAAAGGTGAAGAATTATTCACTGGTGTTGTCCCAATTTTGGTTGAATTAGATGG	pZEV - induced	0.78128	0.745026	0.753364	0.716507
TTTATCATTATCAATACTCGCCATTTCAAAGAATACGTAAATAATTAATAGTAGTGACTGTAGAGTATCCATGACTAGGATTTAGAATGCAGCTGGATGCGTGGGCGTGCTAGAGCGTGGGCGTGTACCAGAGCGTGGGCGGCCTTGTTAGGTCTACATCCTACAAAATGGATTATGTATAAGTATATAAAGACGGATATATATTTGTACATTGCTTGACTTAATTGGTTCTTTGTGATGTTATTACAGCTGTACTGTGGACACCAAGCTTCTCCTCTAACTCACCCCTATTTCTCCTAACCTCATGTCTAAAGGTGAAGAATTATTCACTGGTGTTGTCCCAATTTTGGTTGAATTAGATGG	pZEV - induced	0.787237	0.778781	0.76633	0.843761
TTTATCATTATCAATACTCGCCATTTCAAAGAATACGTAAATAATTAATAGTAGTGACAGTGGGTAACAGTATTATAGCGAGTTTCCCAAGGAATGATGCGTGGGCGGGTTGTTGCGTGGGCGTCTTAAGTGGCGTGGGCGGAATTGACAGCGGGGGCCGGCCTGGGTAGGGGAAGTTATAAGTATATAAAGACGGTTTTTCCCTTTTTTGCTTTCATTGGTTTTACATCCATAGAGCATCTTTTATTTTACCAATCATTTCACCAAGTTTCTACCTATATCAATAATCCTACAATATCATATAATGTCTAAAGGTGAAGAATTATTCACTGGTGTTGTCCCAATTTTGGTTGAATTAGATGG	pZEV - induced	0.793193	1.00579	0.975472	1.08695
TTTATCATTATCAATACTCGCCATTTCAAAGAATACGTAAATAATTAATAGTAGTGACACTACATCTGTAGGTGTAAAGCTGAGACTACGCCATTTATGCGTGGGCGGCTAAGAGCGTGGGCGGCTAAAGGAGCGTGGGCGGCTATTCGATCAAACCCCAGCCGTTGGACTACGGACTATAAGTATATAAAGACGGTATATTCATCATATGCTCCAATCACGCGTTCAGCCCTGTTGATGATCGGATACATGATCCCATATCACCAAGCTCACACAACTACTACTATATACTACTATCTCCAAGATGTCTAAAGGTGAAGAATTATTCACTGGTGTTGTCCCAATTTTGGTTGAATTAGATGG	pZEV - induced	0.797164	0.778642	0.777509	0.761144
TTTATCATTATCAATACTCGCCATTTCAAAGAATACGTAAATAATTAATAGTAGTGACACCTTATTATAGCCGTATTATGTTCTTGAGGATGTTACAGGCGTGGGCGGCTATTTGCGTGGGCGACCTTAAGGGCGTGGGCGGCTATTTGTAGCGATTCGTAGGGATAATACCAAGGCTATAAGTATATAAAGACGGTATCGTTCAAGAGAACGAGGTACAAGATTGGATCTTTGATAATTGTATCGTCCTCCTATCTAGATCACCAAGCTCCTACTATCTCACTCCTCCCACTATCATATCATAATGTCTAAAGGTGAAGAATTATTCACTGGTGTTGTCCCAATTTTGGTTGAATTAGATGG	pZEV - induced	0.815033	0.842297	0.879413	0.870463
TTTATCATTATCAATACTCGCCATTTCAAAGAATACGTAAATAATTAATAGTAGTGACGGTCCTTCCACCCAGATACGGTGACTGTGGAACTTTGCGAGCGTGGGCGCTTATCTGCGTGGGCGGCTATTGCAGCGTGGGCGGCTAAACCTCGAGAGGTTTGGGAGACTCCTACGATCGATAAGTATATAAAGACGGATCTGTGCTCACCCTCAACTAATAGGGATTACCTTGCGATCCATTGGGTGCTCTGGATCGCAATGCACCAAGCATTTCTCCTTTTCAACTCCTCAACAATAACTCATTATGTCTAAAGGTGAAGAATTATTCACTGGTGTTGTCCCAATTTTGGTTGAATTAGATGG	pZEV - induced	0.815033	0.752186	0.784006	0.772065
TTTATCATTATCAATACTCGCCATTTCAAAGAATACGTAAATAATTAATAGTAGTGACCCGATTTGAATGCACAATTTCTCCCTGGCACAACACATGTGCGTGGGCGGCCATCAGCGTGGGCGGCTAAAGTTGCGTGGGCGGTAAACCATGCGAGCACGAACGTAAATCCTGGCACGCATAAGTATATAAAGACGGTTTAACGCCTTTGTGCTGTTATTATATTTTATGACAATATATAAATTTCCGTTAATACTATTGCTCACCAAGCCTCAAATAACTCCTCCCAACCTACTTTTTCCCATTATGTCTAAAGGTGAAGAATTATTCACTGGTGTTGTCCCAATTTTGGTTGAATTAGATGG	pZEV - induced	0.82099	0.866653	0.748117	0.844041
TTTATCATTATCAATACTCGCCATTTCAAAGAATACGTAAATAATTAATAGTAGTGACTAGTTGTATTATTAACTATGTGATTTATTCTAATGTGTATGCGTGGGCGGTTCTTCGCGTGGGCGAGATCATTGGCGTGGGCGATTATCACGCGATTATGTGTCTCTTTTCTAGACGCACATAAGTATATAAAGACGGTTACTTCAAAATATTATGTTAAGTAATATGTTGGCACTTGTTTAAAAATAATAATTTGGTTCCTTCACCAAGTTTCCACCCACATACTCTCCCATACACATCAATCCAATGTCTAAAGGTGAAGAATTATTCACTGGTGTTGTCCCAATTTTGGTTGAATTAGATGG	pZEV - induced	0.822975	0.777574	0.797298	0.742505
TTTATCATTATCAATACTCGCCATTTCAAAGAATACGTAAATAATTAATAGTAGTGACACGTCGGTTTGGTTAACACATTGATAGGGACACCAACCTTGCGTGGGCGGTTAAACGCGTGGGCGCTTATGATCGCGTGGGCGGCTATGTGGAGGAGATAGAATGGTTACCATGGGGACAATAAGTATATAAAGACGGATAAATGTTCTGTATAACCAAAGTCCTTCTCGATGTTTGTGAGTTTAGGCAGAAAGTATCAGATCCACCAAGCCAATTTTACACCTCTCCCACTACATTCATATTAATATGTCTAAAGGTGAAGAATTATTCACTGGTGTTGTCCCAATTTTGGTTGAATTAGATGG	pZEV - induced	0.888496	0.825924	0.802938	0.831819
TTTATCATTATCAATACTCGCCATTTCAAAGAATACGTAAATAATTAATAGTAGTGACACTATAAGTCCTGTATAGAAGGTCCCCTAATGCAGTCTATGCGTGGGCGGCTATGAGCGTGGGCGGCTATTTGAGCGTGGGCGGCTATTATAGCAGTTGATACTACTACTAATCCGTGGTATAAGTATATAAAGACGGTATATTCGATCTATGGTATCATGAGATCGGTTCTAGTATATATCGATCATGTTCAGAGCCCAGATCACCAAGCTCTATCTCATATCTCTCTACTATATACTATCCATAATGTCTAAAGGTGAAGAATTATTCACTGGTGTTGTCCCAATTTTGGTTGAATTAGATGG	pZEV - induced	0.963944	1.06826	1.08226	0.938763
TTTATCATTATCAATACTCGCCATTTCAAAGAATACGTAAATAATTAATAGTAGTGACGGCTCAAAGTGGGCCTGTTAGTGGCATATTATCCTGGTGGGCGTGGGCGCTATATCGCGTGGGCGGCTAATTGTGCGTGGGCGGCTAGTTGCTTTTCATAACCGATTACCAAGGGCTCCTATAAGTATATAAAGACGGTGTGCTGTTGCCAGACTCTTGAGACACTGCAGGAATTCGCAATCTTCAGTTCTTACACGATAGCCCACCAAGCCCCCTTTAACTACCCCACTTCCATTTTTTCTAACCATGTCTAAAGGTGAAGAATTATTCACTGGTGTTGTCCCAATTTTGGTTGAATTAGATGG	pZEV - induced	0.965929	0.988224	0.916847	0.937703
TTTATCATTATCAATACTCGCCATTTCAAAGAATACGTAAATAATTAATAGTAGTGACCTTTATATATACTGAGTGGACAGCCTGGTTTATGCCGATAGCGTGGGCGTACTCCTGCGTGGGCGTTCACAGGCGCGTGGGCGGAGTTACACATAATTCACCCCTCCTCAAGGTCAGCCCATAAGTATATAAAGACGGACGCTTACGACTAACGCAACCATCGTAGTCGGAATGCATTACTAAAGTTTCTTTCTGTAGCAGAGCACCAAGTATCTAAATCCCTAACAATATCTCCCTTATCTCATAATGTCTAAAGGTGAAGAATTATTCACTGGTGTTGTCCCAATTTTGGTTGAATTAGATGG	pZEV - induced	1.00167	1.85573	1.7923	1.78767
TTTATCATTATCAATACTCGCCATTTCAAAGAATACGTAAATAATTAATAGTAGTGACACTTTTATATAGCGGTAATGATTTGATTGAACTTGGCATGGCGTGGGCGTACCCTTGCGTGGGCGTCTATAAAGGCGTGGGCGGCTATGAAAAGGGGTATGCTTCCGCCTCTTGGAGCCAATAAGTATATAAAGACGGTGACAAATAAGGATCACTAGTTCACAGGCGATCCCTGCTTCCGCTGGGTGGCTATCTTTTTTGAACACCAAGACTCACCCAACTCACTACTTCTCCCCACTCCCAACTATGTCTAAAGGTGAAGAATTATTCACTGGTGTTGTCCCAATTTTGGTTGAATTAGATGG	pZEV - induced	1.00564	1.11735	1.09171	1.05903
TTTATCATTATCAATACTCGCCATTTCAAAGAATACGTAAATAATTAATAGTAGTGACTTGTATGGTTCTTATGTATTTAATAAGAGTGCCAACCATTGCGTGGGCGGCTACGCGCGTGGGCGTTTTGATCTGCGTGGGCGCTTATTACCCATCCTCATATTTAACCGCTGGTGGATTATAAGTATATAAAGACGGATTAAGTCTTTTATTAGTAGCTTTATCTTGGTTTTTTTAATTTGTTAATCTGACCAAGCTTATTTCACCAAGCAAAATATAACATTATCATTTACTTTATAAATCAAAATGTCTAAAGGTGAAGAATTATTCACTGGTGTTGTCCCAATTTTGGTTGAATTAGATGG	pZEV - induced	1.01954	1.05985	1.07766	1.05499
TTTATCATTATCAATACTCGCCATTTCAAAGAATACGTAAATAATTAATAGTAGTGACCAGTTAAGTAAACTAGTGGTTGTAAAAATATCACAAGACTGCGTGGGCGTTTGTAAGCGTGGGCGGAAGGACGAGCGTGGGCGGCGAATTGTTTCTTGTAGTTACTGCGGACGACATAAAATAAGTATATAAAGACGGTTTATTGGATATGAGATTTTTATTAAGTTTAGCGTGTTATTTATGACATAGTGGTTTTTATTTTACACCAAGATCAACTACCTACTAAATATTTCCATACCCCATCCAATGTCTAAAGGTGAAGAATTATTCACTGGTGTTGTCCCAATTTTGGTTGAATTAGATGG	pZEV - induced	1.02549	1.0455	1.04439	0.989493
TTTATCATTATCAATACTCGCCATTTCAAAGAATACGTAAATAATTAATAGTAGTGACACTTAATATAGGTATCCACACTTAGCCTTCACCTGAGGTTGCGTGGGCGGCTAAGGGCGTGGGCGGCTATTTTTGCGTGGGCGGCTATTTGCTCCGTAGAGGTCATTGTCTACTGGAGCTATAAGTATATAAAGACGGTATATTGAAGGAACTCATGGATCGGAAGTCGTCTTAATCGACTTTAGGATTTAAGAGTTCTATATCACCAAGCTCCTCCTCTATCTCTCTATATCCTCACCTATAAACATGTCTAAAGGTGAAGAATTATTCACTGGTGTTGTCCCAATTTTGGTTGAATTAGATGG	pZEV - induced	1.03939	1.02319	1.01128	1.00621
TTTATCATTATCAATACTCGCCATTTCAAAGAATACGTAAATAATTAATAGTAGTGACCGTAGATGGCACCCCAGAAATGTTCACTCGGATGTAATCTGCGTGGGCGGCTAAGAGCGTGGGCGGCTATTTGTGCGTGGGCGGTTTGTAATGCTAATGCCAACGATCGGTTAGCCAGGAATAAGTATATAAAGACGGCCCATGCTAAGGACCTGGCTAAGTTGGTTGGCAACATTAGCCTGTTGAATATTCTCACCTCAAGACACCAAGCATTCTATACTTTCACCAATAATACCTCTCTTAAACATGTCTAAAGGTGAAGAATTATTCACTGGTGTTGTCCCAATTTTGGTTGAATTAGATGG	pZEV - induced	1.04138	0.948432	1.08338	0.923503
TTTATCATTATCAATACTCGCCATTTCAAAGAATACGTAAATAATTAATAGTAGTGACCTAGGACGTTTGGTTGGGATCAACGCGGGAAGCGATCCATGCGTGGGCGGCTAAAGGCGTGGGCGGCTAGGTGAGCGTGGGCGAAGTGAAGGGCGATGGGCAAGAGACTCTTCACGATCCATAAGTATATAAAGACGGGCATATGTCCAACTGTACGCAGACGAGAACTGGATTGAACTTTGATCTCTGTACTCTTAGATTAGCACCAAGTTCAAACATACCCCTTCCTTCTAAACCTATTACATCATGTCTAAAGGTGAAGAATTATTCACTGGTGTTGTCCCAATTTTGGTTGAATTAGATGG	pZEV - induced	1.04138	1.07272	1.07139	1.05529
TTTATCATTATCAATACTCGCCATTTCAAAGAATACGTAAATAATTAATAGTAGTGACCTCAAGCTACCTTTATATACATGCATCTTGACTGCTTGAAGCGTGGGCGCTTATGTGCGTGGGCGATCGGTAACGCGTGGGCGAAGAATAGCCGCCCAACAGAAGACCGTTTTGTCTAGAATAAGTATATAAAGACGGAACCAGTATGGGTCTTATGTTTTTATCATGTAGCCATATATTAATTAGAGATTGCTCATAAATCACACCAAGTAACTCCCTTATCTAACATTTAAATATATACTTTAAATGTCTAAAGGTGAAGAATTATTCACTGGTGTTGTCCCAATTTTGGTTGAATTAGATGG	pZEV - induced	1.04932	0.959649	0.949845	0.946587
TTTATCATTATCAATACTCGCCATTTCAAAGAATACGTAAATAATTAATAGTAGTGACGAAACGCACTGATAACAGGGCTTGCACGTACGGGGTAGAGGCGTGGGCGATTAATTGCGTGGGCGCTAACACCAGCGTGGGCGGCTATGTGGCGGAACACGGCTTATAATACTTTGAGGGATAAGTATATAAAGACGGTATTATTCTTCATTTATATGATATATTGTTATATTTCTTTTGATTACTGTTTTACTAGTTTATTACACCAAGATCTTCCAATCTAATTACCTCTCTTCCTATAATAAAATGTCTAAAGGTGAAGAATTATTCACTGGTGTTGTCCCAATTTTGGTTGAATTAGATGG	pZEV - induced	1.05329	1.14495	1.145	1.11563
TTTATCATTATCAATACTCGCCATTTCAAAGAATACGTAAATAATTAATAGTAGTGACAAGTTAGGTTATCCATTTATAGTCACGTTGGAAATGTAGTGCGTGGGCGAATGAAGGCGTGGGCGTTCCGTATAGCGTGGGCGGCTAGATGCAAAGGTATCACGTATTTATGAGTGCACCATAAGTATATAAAGACGGTATTATTGTATTAATTTTGGTATAATTCCGTTTTGATGGTTTTTTTGGATATTATTTGCTCTTTCCACCAAGAACTTATATACCTATTCTTTATCCCACTATATTCCTATGTCTAAAGGTGAAGAATTATTCACTGGTGTTGTCCCAATTTTGGTTGAATTAGATGG	pZEV - induced	1.05528	1.03168	0.948537	1.01846
TTTATCATTATCAATACTCGCCATTTCAAAGAATACGTAAATAATTAATAGTAGTGACACCTTATATATATAGAGTACTCTCCGGGGAAGTGTCCTAGGCGTGGGCGGCTATTTGCGTGGGCGGCTATTCTTGCGTGGGCGGCTATTTGATCATGTACTAAGGGATATCTTTCGAAGTATAAGTATATAAAGACGGTATTTGTTCTATTCATGGTAGATTGATCAGATCTTGATCTATTATGTAGTATCTACTGTCTATATCACCAAGCTCCTCAATATACTATATACCTACTAAATTATCATAATGTCTAAAGGTGAAGAATTATTCACTGGTGTTGTCCCAATTTTGGTTGAATTAGATGG	pZEV - induced	1.05528	0.874218	1.11269	1.08601
TTTATCATTATCAATACTCGCCATTTCAAAGAATACGTAAATAATTAATAGTAGTGACAGCGACCACTGCACATATTATGTTCCATAGAAATGATAGAGCGTGGGCGGCTGTCTGCGTGGGCGGAGAATCCTGCGTGGGCGGTTATCCCACCAGGGTCCTGGGCTCCGTAGTCCCCACATAAGTATATAAAGACGGTTTGTGCTGGTAGTCCTATAATCTCTACCTGATTATTTATTCTTTTTACTAATACGTATTTGTATCACCAAGTACTCCCCATACAATCTAAATAATCTTACTTTCACAATGTCTAAAGGTGAAGAATTATTCACTGGTGTTGTCCCAATTTTGGTTGAATTAGATGG	pZEV - induced	1.06123	1.02554	1.02335	0.995509
TTTATCATTATCAATACTCGCCATTTCAAAGAATACGTAAATAATTAATAGTAGTGACTGAGACGATACCATGGCGGGTACCTATAATGCGGTTCTGTGCGTGGGCGCACTCGAGCGTGGGCGGCTAATTATGCGTGGGCGGCTGCTGCGGTAGTCATAGCTTGAGGTATGGTGCTCAATAAGTATATAAAGACGGTATCTTCCTATCGTTTGGCTATCATAGTGGAGAAGTGCACCTCTCTATCACACTTGTGGCAATTTCACCAAGAACACAATTACTCTACATCCCCTCACTAAATTAAATATGTCTAAAGGTGAAGAATTATTCACTGGTGTTGTCCCAATTTTGGTTGAATTAGATGG	pZEV - induced	1.08506	1.08909	1.102	1.08339
TTTATCATTATCAATACTCGCCATTTCAAAGAATACGTAAATAATTAATAGTAGTGACTTTTATATTTTTACCCATTTGAAACATTGGCGAGCTTTAGGCGTGGGCGGCCTAAAGCGTGGGCGTTGCTACCTGCGTGGGCGGCTAATGAGATCATAAACCTCAGTTGGCTGTTAATGCATAAGTATATAAAGACGGTAGAAACCCTAACGACACATGAAATTTCAATATTTTTTAGCACGACTAGGATCTTATAATAAGCTCACCAAGCCATAACCCTATCACTCACAATATCCTACTCATATTATGTCTAAAGGTGAAGAATTATTCACTGGTGTTGTCCCAATTTTGGTTGAATTAGATGG	pZEV - induced	1.08903	1.05234	1.05204	1.04159
TTTATCATTATCAATACTCGCCATTTCAAAGAATACGTAAATAATTAATAGTAGTGACCTTGCCAACGACGCTTCCTGTCTTATTACTCGCATGTTCAGCGTGGGCGGCTCTGCGCGTGGGCGGCTAATTATGCGTGGGCGACGTGAGACTGAACTGTCAATGTCCATAATATAGAATATAAGTATATAAAGACGGATTTGACAGTGAAATTGTGATTATTAGAATACTCTTCAACTTGAGGTTCTTTCAAATAAAGACAACACCAAGAAATAAAAACCTTATAATCCTTACTACTATATAAACATGTCTAAAGGTGAAGAATTATTCACTGGTGTTGTCCCAATTTTGGTTGAATTAGATGG	pZEV - induced	1.09499	1.15973	1.16887	1.18408
TTTATCATTATCAATACTCGCCATTTCAAAGAATACGTAAATAATTAATAGTAGTGACCCACCGTAGCCCGACCTATCTTGCGTTACATGTGGATAGAGCGTGGGCGCGGGATCGCGTGGGCGGTTAAGTCTGCGTGGGCGGCTATTGGCTTTGGCCAAAATTTGTTATTCAATTACTATAAGTATATAAAGACGGATTATGTTAGGTACTTAACATAGAATTTTTTACGATCATCTTAAGTATTCATATTTTTGTAAGTTCACCAAGCTTTTCCATTTATCTACCATTTAATCAACTCTTAAAATGTCTAAAGGTGAAGAATTATTCACTGGTGTTGTCCCAATTTTGGTTGAATTAGATGG	pZEV - induced	1.09697	1.13853	1.10263	1.08668
TTTATCATTATCAATACTCGCCATTTCAAAGAATACGTAAATAATTAATAGTAGTGACCCGCAACGATCCAATTACATTTAGGGAAGCTTTGTGAGTGGCGTGGGCGGCTAAAAGCGTGGGCGGCTACTTAGGCGTGGGCGGTAGGTCTAAAAGGGTAGTTAATAGCCCCCCTTGTTAATAAGTATATAAAGACGGTAAATTATATTTCAGATAAGGTAATGAAAATCGGTTATTTGATAATTACACTTATGGATTATTATCACCAAGCCTATACTCTTTAAAATTAATATTACTCCTCTAAATATGTCTAAAGGTGAAGAATTATTCACTGGTGTTGTCCCAATTTTGGTTGAATTAGATGG	pZEV - induced	1.09697	1.19759	1.19513	1.20445
TTTATCATTATCAATACTCGCCATTTCAAAGAATACGTAAATAATTAATAGTAGTGACACTTTATACCTTTATATATATACTTAAGGGGACACTTAATGCGTGGGCGGCTATTGGCGTGGGCGGCTATTTTTGCGTGGGCGGCTATTTGATCAAGAATCTATGGGAATATCATATACTATAAGTATATAAAGACGGTAATTGTTGTACTCTATGATGATTCTATTATATCAATATTATATTGTTCTACCTCTGGTCTATATCACCAAGCTACTATACTCTATCTATCCTACTACTATTATCATAATGTCTAAAGGTGAAGAATTATTCACTGGTGTTGTCCCAATTTTGGTTGAATTAGATGG	pZEV - induced	1.11484	1.25994	1.22164	1.22419
TTTATCATTATCAATACTCGCCATTTCAAAGAATACGTAAATAATTAATAGTAGTGACTTGACTGTTTTATATAACCGACGGATCTTACAACCAGTGTGCGTGGGCGCCTAAAGGCGTGGGCGTGATGACGAGCGTGGGCGGCTAAGTGTCTGAAGTTGCTACTCCAAGGTGAGTTGGATAAGTATATAAAGACGGGTCTTTCTGTCCTCGCAGCTCAGGTACATGATGGTTTCTTATAGATCTTAGTTGAAGCTGAGATACACCAAGCTACACTTTATTCTTTCTACTAACCCTCCCTCTATTATGTCTAAAGGTGAAGAATTATTCACTGGTGTTGTCCCAATTTTGGTTGAATTAGATGG	pZEV - induced	1.1208	1.12458	1.13342	1.0958
TTTATCATTATCAATACTCGCCATTTCAAAGAATACGTAAATAATTAATAGTAGTGACTGTTTATATAAGGTCGCGTGCCCGTTAGCGGTACTGAATAGCGTGGGCGTGGTCCTGCGTGGGCGGCTGTACCTGCGTGGGCGGCTATACTAACATAAGGCTCTTAGTAGTGAGTGTTGCATAAGTATATAAAGACGGAAGATTGAGAGACTAGAATTACCATTCCTGCATGGGTAAGATCCTCGTCCTTACCTAGCGTAACTCACCAAGTACAATATTTTCCACTCCCAAATCCTCATCATTCCAATGTCTAAAGGTGAAGAATTATTCACTGGTGTTGTCCCAATTTTGGTTGAATTAGATGG	pZEV - induced	1.12874	1.04768	1.03691	1.0254
TTTATCATTATCAATACTCGCCATTTCAAAGAATACGTAAATAATTAATAGTAGTGACTAGGTTAAGAGCTTTGCTTTTATATAGTCAGGCTCCATATGCGTGGGCGCACAGACGCGTGGGCGATCTCTTATGCGTGGGCGGCTAATCTAACTAGAGGTCTGTAATAGTTCAACCGCTATAAGTATATAAAGACGGTCGGCATGCGTAAATTGATTACCTAGGGAATCACGCTCGGAGAAGTTACAGTCGTCATATCTCGACACCAAGCTTCTATCACTCCAATTTTAAAACCACTCCAAAATCATGTCTAAAGGTGAAGAATTATTCACTGGTGTTGTCCCAATTTTGGTTGAATTAGATGG	pZEV - induced	1.15058	1.15435	1.14648	1.13508
TTTATCATTATCAATACTCGCCATTTCAAAGAATACGTAAATAATTAATAGTAGTGACACTTTATATATTTATACCTCTGGGGTACTTGGGTACTGATGCGTGGGCGGCTATTTGCGTGGGCGGCTATTTGAGCGTGGGCGGCTATTAGCTAGTATACTGATCTCTAAGATCTGTTGTATAAGTATATAAAGACGGTAGTTATTTCAATGTGGTTAGATCTATATGGACTTCTACTATTTTGTATTCGATGTATTCTATATCACCAAGACTCTAGATACTATTACTCTCCTAAATATGTCTATCATGTCTAAAGGTGAAGAATTATTCACTGGTGTTGTCCCAATTTTGGTTGAATTAGATGG	pZEV - induced	1.15455	1.23014	1.20022	1.24421
TTTATCATTATCAATACTCGCCATTTCAAAGAATACGTAAATAATTAATAGTAGTGACGCCCGTATTGGAACGCCCCCGAGGGGAATACAGGCTGAATGCGTGGGCGACCATATGCGTGGGCGGCCATACAGGCGTGGGCGGCTAGGTTTCGATTAAGCCGGATAGTTACTAAGGAGAATAAGTATATAAAGACGGATTGTTTAATCATTATGTCTTTTTACTAATTTTCATGTGTTCTTTGTTAAAGTGTTTTTTTATCTCACCAAGAACTTTATCATTATAACACTCTAATATTTACTAAATATGTCTAAAGGTGAAGAATTATTCACTGGTGTTGTCCCAATTTTGGTTGAATTAGATGG	pZEV - induced	1.1744	1.24305	1.23048	1.26309
TTTATCATTATCAATACTCGCCATTTCAAAGAATACGTAAATAATTAATAGTAGTGACAGCTTATATATAAGTCCTACAGTTAGTTACCTTCTATGGAGCGTGGGCGTAAGAGAGCGTGGGCGTCGTCGACAGCGTGGGCGTCAAAGGCGGCTACGGTTGGCCTTAATCTCCTCTCCAATAAGTATATAAAGACGGATAATCATCTAGAGTACACTTAGAGTGGGTCTATTGAATAGCCATTTTGGCGTCGTAGTCAGGAACACCAAGACCTCACCCTATTTCTCATTACTTAATCCCCTATCCATGTCTAAAGGTGAAGAATTATTCACTGGTGTTGTCCCAATTTTGGTTGAATTAGATGG	pZEV - induced	1.21014	1.1165	0.659158	1.06151
TTTATCATTATCAATACTCGCCATTTCAAAGAATACGTAAATAATTAATAGTAGTGACTTATTTATATCGAGGTTAGAGTCGTGTTATACCCAGACATGCGTGGGCGAGTATTAGCGTGGGCGGCCTACAGTGCGTGGGCGTCCATGTCGCAACCAGTGAATGACACCTGCCGTTAAAATAAGTATATAAAGACGGTTTTAACTTATTGAATGAAATTAGGTAAAATTCTTTTTTCCTATGCTAATTTATAAATCACATATCACCAAGTCTCAAATCCTTCCTATAATCACTAATTATCTTCTTATGTCTAAAGGTGAAGAATTATTCACTGGTGTTGTCCCAATTTTGGTTGAATTAGATGG	pZEV - induced	1.34714	1.32672	1.26548	1.30024
TTTATCATTATCAATACTCGCCATTTCAAAGAATACGTAAATAATTAATAGTAGTGACTGTGAGTCTCACTTTTATATTTAACAGGTGGACACTAGGCGCGTGGGCGTGTTCTGGCGTGGGCGTGCCATTATGCGTGGGCGATAAGTCATTGTATTGTCAGTTCTGGTTCAGTAAGGGATAAGTATATAAAGACGGGTATGTCGATTCCTGATGTTTTTGTAACGTTTCTTTAATTTATTGTCATTGTAGTATTTTGAATACACCAAGTATCACATCATTTCTTTAAAAAAATATATCTTTCTCATGTCTAAAGGTGAAGAATTATTCACTGGTGTTGTCCCAATTTTGGTTGAATTAGATGG	pZEV - induced	1.36104	1.37002	1.38234	1.34112
TTTATCATTATCAATACTCGCCATTTCAAAGAATACGTAAATAATTAATAGTAGTGACTTTTATACTCATGGCTTTTGGACTGTACTGGGACTCTATCGCGTGGGCGTTATGTAGCGTGGGCGAATTGTACTGCGTGGGCGGCTAGGATCAAGTTAGCGAAACCAACGATCCACTTAGATAAGTATATAAAGACGGTTAATATTATAAATTTTGTCAAATAATTAGTCAACGTAAGTTCTAAGGTTTGACTTGTAAGATCCCACCAAGAATATCTTACCCTACTCCTTAAACCAAACTATTCTTATGTCTAAAGGTGAAGAATTATTCACTGGTGTTGTCCCAATTTTGGTTGAATTAGATGG	pZEV - induced	1.38884	1.30295	1.2907	1.26474
TTTATCATTATCAATACTCGCCATTTCAAAGAATACGTAAATAATTAATAGTAGTGACCTTTATATATATGCCACACCTGGTTTCGACGCAGTCGGCTGCGTGGGCGAATGGGAGCGTGGGCGTATAAACACGCGTGGGCGGAGTCACTGTGGGGGGTCATACAGGTCAACGGCAGGAATAAGTATATAAAGACGGAAGGAAGCACTGCTCCCTCGATCCCGCCCTTCCTACTTTCTATAGCTTCTGTTCCTCGAAAGCAACACCAAGATTTCATAACTCAAACTCACACATACTCTTTTAATCATGTCTAAAGGTGAAGAATTATTCACTGGTGTTGTCCCAATTTTGGTTGAATTAGATGG	pZEV - induced	1.50002	1.41473	1.44428	1.43665
TTTATCATTATCAATACTCGCCATTTCAAAGAATACGTAAATAATTAATAGTAGTGACCTTTATATATAAGAGATACGCTAAACCGGCGCAGGGCGTTGCGTGGGCGTAGTGGAGCGTGGGCGGAAGAAAGTGCGTGGGCGGTACGATCCAAATTCTATCCACTGAGTGCAGTCTCGGATAAGTATATAAAGACGGGAAGTTTAACTAGATACACCACGACCGGGCTCCCTTAGGTCTTTTTCGTTCTCAATTCTCAGCTTCACCAAGAACTCAAACCTACTTCCCACAACTCAATTACCAAACATGTCTAAAGGTGAAGAATTATTCACTGGTGTTGTCCCAATTTTGGTTGAATTAGATGG	pZEV - induced	1.50598	1.47075	1.50012	1.45846
TTTATCATTATCAATACTCGCCATTTCAAAGAATACGTAAATAATTAATAGTAGTGACTCTTTATATATGTGTGCACGGTGTGCATTCGAGACAACGAGCGTGGGCGTTCTTTAGCGTGGGCGGCAAAGAATGCGTGGGCGGCTAGTCCATTGCTTTCCCCATATCAAGGTTGTGCTCATAAGTATATAAAGACGGGGATAGACTTGGCTATATTAGAGAAGCTGGCTGAGTATGAGACAGGCCAGTTCGCTAATTTATCTCACCAAGCAAATACCTTTATCACTACACAATATACCCTTAATTATGTCTAAAGGTGAAGAATTATTCACTGGTGTTGTCCCAATTTTGGTTGAATTAGATGG	pZEV - induced	1.54569	1.40734	1.39931	1.41699
TTTATCATTATCAATACTCGCCATTTCAAAGAATACGTAAATAATTAATAGTAGTGACTTTATATATATATAAGAAGTCGTCCGAGAACGAGTTGAGTGCGTGGGCGTGCGAGTGCGTGGGCGATGCAAAATGCGTGGGCGTATGATATGTCACGCACGGCATGCAGTGCTCGCTCCAATAAGTATATAAAGACGGTTGATTTTGCTCGCTCGTGATCTGTTCTCTTCTCTCGTTTGATCATCTTTTGGTATGTTCTAGATCACCAAGACACTAATCTTATTATACTCTATACTCTCTCCAAACATGTCTAAAGGTGAAGAATTATTCACTGGTGTTGTCCCAATTTTGGTTGAATTAGATGG	pZEV - induced	1.54569	1.69513	1.68522	1.65411
TTTATCATTATCAATACTCGCCATTTCAAAGAATACGTAAATAATTAATAGTAGTGACCTTTATATATACTAGTACCTGAACTCAGGATCGCACACATGCGTGGGCGTACGTCTGCGTGGGCGTGGTCAAATGCGTGGGCGTGGGTACACTGCTGTCGCGCTCACACGATGGTGCTTGATAAGTATATAAAGACGGTTCATCTCGATGGTTCGACCAACTACGTCCTCTCTCTATCTCTCTACGTCAGGATGCTTACAGATCACCAAGCAACTATACTATCAATCCTCTATCCTATCTATAATCATGTCTAAAGGTGAAGAATTATTCACTGGTGTTGTCCCAATTTTGGTTGAATTAGATGG	pZEV - induced	1.65489	1.5531	1.6789	1.63489
TTTATCATTATCAATACTCGCCATTTCAAAGAATACGTAAATAATTAATAGTAGTGACCTTTATATATAGATTGGACACCCCCCGGGACCATGAAACTGCGTGGGCGACGAAGTGCGTGGGCGTATCGCTGTGCGTGGGCGGGTTCTGCTTTGCGTGTGATAACTAGTGATGCGATGGATAAGTATATAAAGACGGCAACTCTCATCAGTTCAGCCTGAGAGTTTGAGTACTATCTAGACTGTCTAACTTGAGTTTCTAGACACCAAGCACATACTACTCTCCCCAATTCCCTATAAACACAAAATGTCTAAAGGTGAAGAATTATTCACTGGTGTTGTCCCAATTTTGGTTGAATTAGATGG	pZEV - induced	1.68666	1.73162	1.73656	1.70728
TTTATCATTATCAATACTCGCCATTTCAAAGAATACGTAAATAATTAATAGTAGTGACAGTTTTGAGCTGCCCTTTATATATACTCGTTCTGGAGGTAGCGTGGGCGTGCCAATGCGTGGGCGGTCAGCATTGCGTGGGCGGAAACCACGTTATAGAGGCAGCCTAAATTTCTGGCAGATAAGTATATAAAGACGGGTATGGTCAGTGGCCTACTTCTCCCGATTATACTCGTCGCTTCACTAGCTCGTTATTTTTGCATACACCAAGACTCCAAAACTTTCCTCATACTTACAACTACATATCATGTCTAAAGGTGAAGAATTATTCACTGGTGTTGTCCCAATTTTGGTTGAATTAGATGG	pZEV - induced	1.71247	1.69609	1.66719	1.65877
TTTATCATTATCAATACTCGCCATTTCAAAGAATACGTAAATAATTAATAGTAGTGACCTTGTTCTGCTTTTTATATATGCTTTCCAATAACAACTCTGCGTGGGCGTGGATACGCGTGGGCGTGTAAGATTGCGTGGGCGGCAGTTGGGACCGCTACTTTGTCTTGTGATTCCTGCTATAAGTATATAAAGACGGTTGTTTCTATTGAAATTCATGATACTAAGTTAAGCTTATAGTTACTCTTTTATTGTCTACTATTACACCAAGCTACCCTCAATCTCTAAATATATCCCCTATCTCATAATGTCTAAAGGTGAAGAATTATTCACTGGTGTTGTCCCAATTTTGGTTGAATTAGATGG	pZEV - induced	1.72835	1.69376	1.66875	1.66189
TTTATCATTATCAATACTCGCCATTTCAAAGAATACGTAAATAATTAATAGTAGTGACAAGGAGCTGCCTTTATATATATACTGGAGCTGTTGAACATGCGTGGGCGGGCAAACGCGTGGGCGTCCAAACGTGCGTGGGCGTCTTCCGATTAGGGCTGGAGGCATTGGCCTCTTGGGAATAAGTATATAAAGACGGATGACTTACGGAGAACTCATATGATCTCGTTATTCCATACTTGCATGGTTTTCGATAACTCCGTTCACCAAGTCAACTCCAAACTATCTCCATACATACATAAACAAAATGTCTAAAGGTGAAGAATTATTCACTGGTGTTGTCCCAATTTTGGTTGAATTAGATGG	pZEV - induced	1.74026	1.67463	1.68002	1.69083
TTTATCATTATCAATACTCGCCATTTCAAAGAATACGTAAATAATTAATAGTAGTGACCTTATATATATGTTGGTGGTCCAGCTGATCCTCGTGTTTGGCGTGGGCGTGTTTCCGCGTGGGCGTGAGTCTATGCGTGGGCGTGAGGGGGGTCAGTACAAGGATATGGCTAACTGGCGAATAAGTATATAAAGACGGCTCCCAAAAGGTTGATCGTGGTGTCTCCTTCCCGGTCTTAAACTTGCTTCGTGCTAGTCTTACCACACCAAGTCCCACAAACTCTACTCACACCCCAAAATCCTAATCATGTCTAAAGGTGAAGAATTATTCACTGGTGTTGTCCCAATTTTGGTTGAATTAGATGG	pZEV - induced	1.74424	1.68199	1.68955	1.70394
TTTATCATTATCAATACTCGCCATTTCAAAGAATACGTAAATAATTAATAGTAGTGACCTTTATATATACTTCTGGTATGTTCGAATGCGCGACGAATGCGTGGGCGTGGGTATGCGTGGGCGATCTCGAATGCGTGGGCGTTAGTTGTACGCACGCTCGCGCGTGCGCGTCCTGGAAATAAGTATATAAAGACGGTAGATTTGTGATCGTATGATTGTTCTTGTTCTCATTTGTACTATCATTATATTTGTACTCCAGATCACCAAGCACAACAAATATACTTATTACTCTACTACTATAATCATGTCTAAAGGTGAAGAATTATTCACTGGTGTTGTCCCAATTTTGGTTGAATTAGATGG	pZEV - induced	1.74821	1.84954	1.81734	1.76938
TTTATCATTATCAATACTCGCCATTTCAAAGAATACGTAAATAATTAATAGTAGTGACCTTTATATATGTGAAGTGTTCGTGAAAGAAAAGCCCAGATGCGTGGGCGTTGTACAGCGTGGGCGTGTCGGAACGCGTGGGCGTTCGATAACTCACGTTCTTGGCGTCGATCACTTCCCCATAAGTATATAAAGACGGCGAGGTGATGGGGATTCTGTTTGAACCATGCTCGGTCGTTGTGTTGTTGTTCGATTCACTTAAAACACCAAGTCTCAATAAAACAAACTCCTATCAAACATCCCCATAATGTCTAAAGGTGAAGAATTATTCACTGGTGTTGTCCCAATTTTGGTTGAATTAGATGG	pZEV - induced	1.75019	1.75793	1.80935	1.74597
TTTATCATTATCAATACTCGCCATTTCAAAGAATACGTAAATAATTAATAGTAGTGACCTTATATATATACTTCTTAGATGGTACGACCAGATGTCATGCGTGGGCGTACGTATGCGTGGGCGAGATGGAATGCGTGGGCGTACCATGTACGCCGTAACGCGGATTAGGTTCAAAAAAATAAGTATATAAAGACGGTATATTCGATCTGTGTTCGATTCTATGTTCTCATCTTCATTTTTCGTTTGATTTTAGATCTATATCACCAAGCAACTCAAAATATCTCTTACTATCCCTATATTAAACATGTCTAAAGGTGAAGAATTATTCACTGGTGTTGTCCCAATTTTGGTTGAATTAGATGG	pZEV - induced	1.75615	1.8188	1.81496	1.73339
TTTATCATTATCAATACTCGCCATTTCAAAGAATACGTAAATAATTAATAGTAGTGACCTTTTATATAGTCAAGATTGCTCACAGCGGCCACATTCATGCGTGGGCGTTTCTTCGCGTGGGCGTTGATGAGTGCGTGGGCGCGATGATCAGTAGCCCTACGTGACGCCCCCGGCCGAAATAAGTATATAAAGACGGGTTAATCTTCCTCTTGTAAGACAAAGTTCCCTCTTACTTCTGATAGCATAATACAATCTTCCACTCACCAAGATAACAAAATACACTCAAACACACTTCCTATATAAAATGTCTAAAGGTGAAGAATTATTCACTGGTGTTGTCCCAATTTTGGTTGAATTAGATGG	pZEV - induced	1.75615	1.68907	1.7913	1.72918
TTTATCATTATCAATACTCGCCATTTCAAAGAATACGTAAATAATTAATAGTAGTGACCTTTTATATATCTGGGATAGTTCCTTTAGCCGGCGTGTTAGCGTGGGCGTTCATGCGCGTGGGCGAGGAGTATTGCGTGGGCGTTAAGTGCTTATCCGCTGCGTCGCTGTGGCTCGTGCAATAAGTATATAAAGACGGATCTTACTGTAGAATTTGTATCATTGACTGTTTGTTAGTTACTTGTTATCCCTTGAATAGAAGCCCACCAAGAATCTATAACTCTTTACTCTTCATATTCCTTCTATCATGTCTAAAGGTGAAGAATTATTCACTGGTGTTGTCCCAATTTTGGTTGAATTAGATGG	pZEV - induced	1.7621	1.78364	1.78025	1.74052
TTTATCATTATCAATACTCGCCATTTCAAAGAATACGTAAATAATTAATAGTAGTGACACCTTTATATATATGTCCTCAGGATGGAAAGAGATCTGACGCGTGGGCGGAGAATTGCGTGGGCGCGTGGAAACGCGTGGGCGGTGTAGCGAACCCGCTATCCTTTCTAGTGACAGCCCAATAAGTATATAAAGACGGCCTTCTTGCAAATATGAGGTCGTCTAAGTTTATACGCTAATTCTTCCATTCCTTAGTTTGAATCACACCAAGTTTCTAAATACACTTTCCTCATCTCTATTATCTATCATGTCTAAAGGTGAAGAATTATTCACTGGTGTTGTCCCAATTTTGGTTGAATTAGATGG	pZEV - induced	1.80777	1.7635	1.78123	1.71204
TTTATCATTATCAATACTCGCCATTTCAAAGAATACGTAAATAATTAATAGTAGTGACCTTTATATATACGACGTCCTCGCGATAGAAGAATCCGGATGCGTGGGCGTGATCATGCGTGGGCGAGGTAAAATGCGTGGGCGTACGGACACATGTTGTTTACAACTTGCTACAGATAGGATAAGTATATAAAGACGGTAGATTTTGCTTGAGATATGTTCGTTCATCTTCCTCTCTCTCTTTTTTTATTTGTTTTCCTATATCACCAAGAACAATAAATACTAATCTCACTATCTTATATCCAAAATGTCTAAAGGTGAAGAATTATTCACTGGTGTTGTCCCAATTTTGGTTGAATTAGATGG	pZEV - induced	1.82167	1.78827	1.78236	1.73753
TTTATCATTATCAATACTCGCCATTTCAAAGAATACGTAAATAATTAATAGTAGTGACTGCTGTATTTATATACTGGTGGAAGTGGTAAAATGTTGATGCGTGGGCGTGACGCTGCGTGGGCGTTCTGCGTTGCGTGGGCGTTTACGCAGGAAATGATGGAGCCGTGTATGTCGCCGGATAAGTATATAAAGACGGTGGATTAGCCATAACTATTTGTCGTAGGTTGTAGGAATTAACCTTTGTCTTTGGGATTTTGGATGCACCAAGACTAAAAACACTAACAAACTTCATAAACTCTCAATCATGTCTAAAGGTGAAGAATTATTCACTGGTGTTGTCCCAATTTTGGTTGAATTAGATGG	pZEV - induced	1.82167	1.77873	1.84015	1.79661
TTTATCATTATCAATACTCGCCATTTCAAAGAATACGTAAATAATTAATAGTAGTGACCGTATTTATATACCTTTTGGAGGAAGGTGGGGCCACCTGAGCGTGGGCGTGGAATCGCGTGGGCGCCTCGATTTGCGTGGGCGGCAGAAAGGAGGCAAAACTCACACAACCGTAAGGTCCATAAGTATATAAAGACGGCCTTTTTGATATCAAGGACTAGTTGAGAGAATCCTCTTCCTCTCCTTTCTGCAATACATCTAGAGCACCAAGCATTAAATAAACCCTCTATCCCCTAATATACTTATTATGTCTAAAGGTGAAGAATTATTCACTGGTGTTGTCCCAATTTTGGTTGAATTAGATGG	pZEV - induced	1.86138	1.87577	1.93623	1.85113
TTTATCATTATCAATACTCGCCATTTCAAAGAATACGTAAATAATTAATAGTAGTGACATTTATTATAGTCACATGTATCCAATTTAGTACGAATCTCGCGTGGGCGTCATCCTGCGTGGGCGCTCTACTTTGCGTGGGCGGCTTCTTGCTGTAGCTCCTGGCGTCAGCCGGTGAGTTATAAGTATATAAAGACGGGTAATCTATTTTTGCGTCTTTTTTACTTTTTAAGATTTGCAGATAAATTTGTAACTCATTCTTTTCACCAAGTATCACACCTCACATTCCACCCCCCTCCTTACACACATGTCTAAAGGTGAAGAATTATTCACTGGTGTTGTCCCAATTTTGGTTGAATTAGATGG	pZEV - uninduced	-0.728926	-1.03268	-0.942336	-1.00476
TTTATCATTATCAATACTCGCCATTTCAAAGAATACGTAAATAATTAATAGTAGTGACTGAGACGATACCATGGCGGGTACCTATAATGCGGTTCTGTGCGTGGGCGCACTCGAGCGTGGGCGGCTAATTATGCGTGGGCGGCTGCTGCGGTAGTCATAGCTTGAGGTATGGTGCTCAATAAGTATATAAAGACGGTATCTTCCTATCGTTTGGCTATCATAGTGGAGAAGTGCACCTCTCTATCACACTTGTGGCAATTTCACCAAGAACACAATTACTCTACATCCCCTCACTAAATTAAATATGTCTAAAGGTGAAGAATTATTCACTGGTGTTGTCCCAATTTTGGTTGAATTAGATGG	pZEV - uninduced	-0.644805	-1.28475	-1.31762	-1.3212
TTTATCATTATCAATACTCGCCATTTCAAAGAATACGTAAATAATTAATAGTAGTGACACTACATCTGTAGGTGTAAAGCTGAGACTACGCCATTTATGCGTGGGCGGCTAAGAGCGTGGGCGGCTAAAGGAGCGTGGGCGGCTATTCGATCAAACCCCAGCCGTTGGACTACGGACTATAAGTATATAAAGACGGTATATTCATCATATGCTCCAATCACGCGTTCAGCCCTGTTGATGATCGGATACATGATCCCATATCACCAAGCTCACACAACTACTACTATATACTACTATCTCCAAGATGTCTAAAGGTGAAGAATTATTCACTGGTGTTGTCCCAATTTTGGTTGAATTAGATGG	pZEV - uninduced	-0.636043	-1.25774	-1.25146	-1.26905
TTTATCATTATCAATACTCGCCATTTCAAAGAATACGTAAATAATTAATAGTAGTGACTTGACTGTTTTATATAACCGACGGATCTTACAACCAGTGTGCGTGGGCGCCTAAAGGCGTGGGCGTGATGACGAGCGTGGGCGGCTAAGTGTCTGAAGTTGCTACTCCAAGGTGAGTTGGATAAGTATATAAAGACGGGTCTTTCTGTCCTCGCAGCTCAGGTACATGATGGTTTCTTATAGATCTTAGTTGAAGCTGAGATACACCAAGCTACACTTTATTCTTTCTACTAACCCTCCCTCTATTATGTCTAAAGGTGAAGAATTATTCACTGGTGTTGTCCCAATTTTGGTTGAATTAGATGG	pZEV - uninduced	-0.62728	-1.2914	-1.29379	-1.29955
TTTATCATTATCAATACTCGCCATTTCAAAGAATACGTAAATAATTAATAGTAGTGACACTTTTATATAGCGGTAATGATTTGATTGAACTTGGCATGGCGTGGGCGTACCCTTGCGTGGGCGTCTATAAAGGCGTGGGCGGCTATGAAAAGGGGTATGCTTCCGCCTCTTGGAGCCAATAAGTATATAAAGACGGTGACAAATAAGGATCACTAGTTCACAGGCGATCCCTGCTTCCGCTGGGTGGCTATCTTTTTTGAACACCAAGACTCACCCAACTCACTACTTCTCCCCACTCCCAACTATGTCTAAAGGTGAAGAATTATTCACTGGTGTTGTCCCAATTTTGGTTGAATTAGATGG	pZEV - uninduced	-0.608003	-0.867907	-0.871043	-0.866502
TTTATCATTATCAATACTCGCCATTTCAAAGAATACGTAAATAATTAATAGTAGTGACCGGCGAACGAAACTACATTCGGTGAAACTATCGACCGTACGCGTGGGCGTTGCAGAGCGTGGGCGGCTATAGTGGCGTGGGCGGCTATCCCATGGGCGCTTGCCGCCCTTAATCGTGGACATAAGTATATAAAGACGGTGGAAGGCCGACCTACAAGCGAGATAATCCCTTTCCTCTGGAGATGGTGTTCTAAGGGTCAGGCTCACCAAGCTACTCAAACCACCCCCTTCCAATCCTCTCATTATCATGTCTAAAGGTGAAGAATTATTCACTGGTGTTGTCCCAATTTTGGTTGAATTAGATGG	pZEV - uninduced	-0.608003	-1.27027	-1.16739	-1.25943
TTTATCATTATCAATACTCGCCATTTCAAAGAATACGTAAATAATTAATAGTAGTGACTGATTTTAAGTATGTATACATTATGCATGATTTAAGTGAAGCGTGGGCGATAGCAGGCGTGGGCGTAATCTTACGCGTGGGCGTCCCTGCATGTATCAGAATATGGGTTTAGAAACCGGCATAAGTATATAAAGACGGAGATCAATTATGTTTTACTTTGTATATGTTATTCTTTCATTGCTCGTAAGTTTATATATAAATCTCACCAAGACCCTCTTCATCTTCCTTCACTTTATTCACCATTTCATGTCTAAAGGTGAAGAATTATTCACTGGTGTTGTCCCAATTTTGGTTGAATTAGATGG	pZEV - uninduced	-0.59924	-1.37476	-1.31549	-1.38988
TTTATCATTATCAATACTCGCCATTTCAAAGAATACGTAAATAATTAATAGTAGTGACAGCTTATATATAAGTCCTACAGTTAGTTACCTTCTATGGAGCGTGGGCGTAAGAGAGCGTGGGCGTCGTCGACAGCGTGGGCGTCAAAGGCGGCTACGGTTGGCCTTAATCTCCTCTCCAATAAGTATATAAAGACGGATAATCATCTAGAGTACACTTAGAGTGGGTCTATTGAATAGCCATTTTGGCGTCGTAGTCAGGAACACCAAGACCTCACCCTATTTCTCATTACTTAATCCCCTATCCATGTCTAAAGGTGAAGAATTATTCACTGGTGTTGTCCCAATTTTGGTTGAATTAGATGG	pZEV - uninduced	-0.581715	-1.30225	-1.3862	-1.34391
TTTATCATTATCAATACTCGCCATTTCAAAGAATACGTAAATAATTAATAGTAGTGACGGCTCAAAGTGGGCCTGTTAGTGGCATATTATCCTGGTGGGCGTGGGCGCTATATCGCGTGGGCGGCTAATTGTGCGTGGGCGGCTAGTTGCTTTTCATAACCGATTACCAAGGGCTCCTATAAGTATATAAAGACGGTGTGCTGTTGCCAGACTCTTGAGACACTGCAGGAATTCGCAATCTTCAGTTCTTACACGATAGCCCACCAAGCCCCCTTTAACTACCCCACTTCCATTTTTTCTAACCATGTCTAAAGGTGAAGAATTATTCACTGGTGTTGTCCCAATTTTGGTTGAATTAGATGG	pZEV - uninduced	-0.574705	-1.33366	-1.24577	-1.30639
TTTATCATTATCAATACTCGCCATTTCAAAGAATACGTAAATAATTAATAGTAGTGACCTTTATATATAGATTGGACACCCCCCGGGACCATGAAACTGCGTGGGCGACGAAGTGCGTGGGCGTATCGCTGTGCGTGGGCGGGTTCTGCTTTGCGTGTGATAACTAGTGATGCGATGGATAAGTATATAAAGACGGCAACTCTCATCAGTTCAGCCTGAGAGTTTGAGTACTATCTAGACTGTCTAACTTGAGTTTCTAGACACCAAGCACATACTACTCTCCCCAATTCCCTATAAACACAAAATGTCTAAAGGTGAAGAATTATTCACTGGTGTTGTCCCAATTTTGGTTGAATTAGATGG	pZEV - uninduced	-0.5712	-0.477397	-0.466655	-0.503332
TTTATCATTATCAATACTCGCCATTTCAAAGAATACGTAAATAATTAATAGTAGTGACACTTTATACCTTTATATATATACTTAAGGGGACACTTAATGCGTGGGCGGCTATTGGCGTGGGCGGCTATTTTTGCGTGGGCGGCTATTTGATCAAGAATCTATGGGAATATCATATACTATAAGTATATAAAGACGGTAATTGTTGTACTCTATGATGATTCTATTATATCAATATTATATTGTTCTACCTCTGGTCTATATCACCAAGCTACTATACTCTATCTATCCTACTACTATTATCATAATGTCTAAAGGTGAAGAATTATTCACTGGTGTTGTCCCAATTTTGGTTGAATTAGATGG	pZEV - uninduced	-0.569448	-1.24998	-1.19792	-1.25747
TTTATCATTATCAATACTCGCCATTTCAAAGAATACGTAAATAATTAATAGTAGTGACGGTCCTTCCACCCAGATACGGTGACTGTGGAACTTTGCGAGCGTGGGCGCTTATCTGCGTGGGCGGCTATTGCAGCGTGGGCGGCTAAACCTCGAGAGGTTTGGGAGACTCCTACGATCGATAAGTATATAAAGACGGATCTGTGCTCACCCTCAACTAATAGGGATTACCTTGCGATCCATTGGGTGCTCTGGATCGCAATGCACCAAGCATTTCTCCTTTTCAACTCCTCAACAATAACTCATTATGTCTAAAGGTGAAGAATTATTCACTGGTGTTGTCCCAATTTTGGTTGAATTAGATGG	pZEV - uninduced	-0.544913	-1.3128	-1.31169	-1.27508
TTTATCATTATCAATACTCGCCATTTCAAAGAATACGTAAATAATTAATAGTAGTGACAGTTTTGAGCTGCCCTTTATATATACTCGTTCTGGAGGTAGCGTGGGCGTGCCAATGCGTGGGCGGTCAGCATTGCGTGGGCGGAAACCACGTTATAGAGGCAGCCTAAATTTCTGGCAGATAAGTATATAAAGACGGGTATGGTCAGTGGCCTACTTCTCCCGATTATACTCGTCGCTTCACTAGCTCGTTATTTTTGCATACACCAAGACTCCAAAACTTTCCTCATACTTACAACTACATATCATGTCTAAAGGTGAAGAATTATTCACTGGTGTTGTCCCAATTTTGGTTGAATTAGATGG	pZEV - uninduced	-0.539655	-0.45073	-0.573801	-0.588417
TTTATCATTATCAATACTCGCCATTTCAAAGAATACGTAAATAATTAATAGTAGTGACCTTATATATATGTTGGTGGTCCAGCTGATCCTCGTGTTTGGCGTGGGCGTGTTTCCGCGTGGGCGTGAGTCTATGCGTGGGCGTGAGGGGGGTCAGTACAAGGATATGGCTAACTGGCGAATAAGTATATAAAGACGGCTCCCAAAAGGTTGATCGTGGTGTCTCCTTCCCGGTCTTAAACTTGCTTCGTGCTAGTCTTACCACACCAAGTCCCACAAACTCTACTCACACCCCAAAATCCTAATCATGTCTAAAGGTGAAGAATTATTCACTGGTGTTGTCCCAATTTTGGTTGAATTAGATGG	pZEV - uninduced	-0.518625	-0.406957	-0.384635	-0.407041
TTTATCATTATCAATACTCGCCATTTCAAAGAATACGTAAATAATTAATAGTAGTGACCTTTTATATATCTGGGATAGTTCCTTTAGCCGGCGTGTTAGCGTGGGCGTTCATGCGCGTGGGCGAGGAGTATTGCGTGGGCGTTAAGTGCTTATCCGCTGCGTCGCTGTGGCTCGTGCAATAAGTATATAAAGACGGATCTTACTGTAGAATTTGTATCATTGACTGTTTGTTAGTTACTTGTTATCCCTTGAATAGAAGCCCACCAAGAATCTATAACTCTTTACTCTTCATATTCCTTCTATCATGTCTAAAGGTGAAGAATTATTCACTGGTGTTGTCCCAATTTTGGTTGAATTAGATGG	pZEV - uninduced	-0.506358	-0.35408	-0.331413	-0.387831
TTTATCATTATCAATACTCGCCATTTCAAAGAATACGTAAATAATTAATAGTAGTGACTGTTTATATAAGGTCGCGTGCCCGTTAGCGGTACTGAATAGCGTGGGCGTGGTCCTGCGTGGGCGGCTGTACCTGCGTGGGCGGCTATACTAACATAAGGCTCTTAGTAGTGAGTGTTGCATAAGTATATAAAGACGGAAGATTGAGAGACTAGAATTACCATTCCTGCATGGGTAAGATCCTCGTCCTTACCTAGCGTAACTCACCAAGTACAATATTTTCCACTCCCAAATCCTCATCATTCCAATGTCTAAAGGTGAAGAATTATTCACTGGTGTTGTCCCAATTTTGGTTGAATTAGATGG	pZEV - uninduced	-0.506358	-1.33484	-1.17881	-1.26841
TTTATCATTATCAATACTCGCCATTTCAAAGAATACGTAAATAATTAATAGTAGTGACAAGGAGCTGCCTTTATATATATACTGGAGCTGTTGAACATGCGTGGGCGGGCAAACGCGTGGGCGTCCAAACGTGCGTGGGCGTCTTCCGATTAGGGCTGGAGGCATTGGCCTCTTGGGAATAAGTATATAAAGACGGATGACTTACGGAGAACTCATATGATCTCGTTATTCCATACTTGCATGGTTTTCGATAACTCCGTTCACCAAGTCAACTCCAAACTATCTCCATACATACATAAACAAAATGTCTAAAGGTGAAGAATTATTCACTGGTGTTGTCCCAATTTTGGTTGAATTAGATGG	pZEV - uninduced	-0.464298	-0.513579	-0.443846	-0.521746
TTTATCATTATCAATACTCGCCATTTCAAAGAATACGTAAATAATTAATAGTAGTGACCGTATTTATATACCTTTTGGAGGAAGGTGGGGCCACCTGAGCGTGGGCGTGGAATCGCGTGGGCGCCTCGATTTGCGTGGGCGGCAGAAAGGAGGCAAAACTCACACAACCGTAAGGTCCATAAGTATATAAAGACGGCCTTTTTGATATCAAGGACTAGTTGAGAGAATCCTCTTCCTCTCCTTTCTGCAATACATCTAGAGCACCAAGCATTAAATAAACCCTCTATCCCCTAATATACTTATTATGTCTAAAGGTGAAGAATTATTCACTGGTGTTGTCCCAATTTTGGTTGAATTAGATGG	pZEV - uninduced	-0.431	-0.227277	-0.124449	-0.234042
TTTATCATTATCAATACTCGCCATTTCAAAGAATACGTAAATAATTAATAGTAGTGACCTTTATATACTTCTTGTACGTCGAGCACTTGATCATCTATGCGTGGGCGTGGGCTTGCGTGGGCGTAGTCGAATGCGTGGGCGTCCGACGTATGCGCAGGGTGGACGAGGATGCTGGAGAATAAGTATATAAAGACGGTAGTTGGTAGGACGATCTCTACTCTCTCTCTATCATCGTCTATCTTCGTTCGATCTTAGATATATCACCAAGCAACTCAAATCACTAACTCTCTCTACTATACTCAAAATGTCTAAAGGTGAAGAATTATTCACTGGTGTTGTCCCAATTTTGGTTGAATTAGATGG	pZEV - uninduced	-0.40296	-0.433278	-0.384194	-0.429385
TTTATCATTATCAATACTCGCCATTTCAAAGAATACGTAAATAATTAATAGTAGTGACCTTTATATATGTGAAGTGTTCGTGAAAGAAAAGCCCAGATGCGTGGGCGTTGTACAGCGTGGGCGTGTCGGAACGCGTGGGCGTTCGATAACTCACGTTCTTGGCGTCGATCACTTCCCCATAAGTATATAAAGACGGCGAGGTGATGGGGATTCTGTTTGAACCATGCTCGGTCGTTGTGTTGTTGTTCGATTCACTTAAAACACCAAGTCTCAATAAAACAAACTCCTATCAAACATCCCCATAATGTCTAAAGGTGAAGAATTATTCACTGGTGTTGTCCCAATTTTGGTTGAATTAGATGG	pZEV - uninduced	-0.315335	-0.185536	-0.158634	-0.215997
TTTATCATTATCAATACTCGCCATTTCAAAGAATACGTAAATAATTAATAGTAGTGACCTTTATATATACGATTCTACTCCAGACCTCGACTGCTCATGCGTGGGCGTCGGTATGCGTGGGCGATGTCAAATGCGTGGGCGTATTGTACCACGCATGTCTCGCTCACCAGGACAAATAATAAGTATATAAAGACGGTAGTATTCGATCGATCGATCTGATCTTCTTCATCTTCTATCTCTCTCTTACTGATATGCTCAGATCACCAAGCAACAATAAATTACTCAATACTATAAATATCTTATCATGTCTAAAGGTGAAGAATTATTCACTGGTGTTGTCCCAATTTTGGTTGAATTAGATGG	pZEV - uninduced	-0.268017	-0.3489	-0.322572	-0.353912
TTTATCATTATCAATACTCGCCATTTCAAAGAATACGTAAATAATTAATAGTAGTGACCTTTATATATATGCCACACCTGGTTTCGACGCAGTCGGCTGCGTGGGCGAATGGGAGCGTGGGCGTATAAACACGCGTGGGCGGAGTCACTGTGGGGGGTCATACAGGTCAACGGCAGGAATAAGTATATAAAGACGGAAGGAAGCACTGCTCCCTCGATCCCGCCCTTCCTACTTTCTATAGCTTCTGTTCCTCGAAAGCAACACCAAGATTTCATAACTCAAACTCACACATACTCTTTTAATCATGTCTAAAGGTGAAGAATTATTCACTGGTGTTGTCCCAATTTTGGTTGAATTAGATGG	pZEV - uninduced	-0.22771	-0.0941097	-0.0926145	-0.112832
TTTATCATTATCAATACTCGCCATTTCAAAGAATACGTAAATAATTAATAGTAGTGACCTTTATATATAAGAGATACGCTAAACCGGCGCAGGGCGTTGCGTGGGCGTAGTGGAGCGTGGGCGGAAGAAAGTGCGTGGGCGGTACGATCCAAATTCTATCCACTGAGTGCAGTCTCGGATAAGTATATAAAGACGGGAAGTTTAACTAGATACACCACGACCGGGCTCCCTTAGGTCTTTTTCGTTCTCAATTCTCAGCTTCACCAAGAACTCAAACCTACTTCCCACAACTCAATTACCAAACATGTCTAAAGGTGAAGAATTATTCACTGGTGTTGTCCCAATTTTGGTTGAATTAGATGG	pZEV - uninduced	-0.150599	-0.276945	-0.209756	-0.276954
TTTATCATTATCAATACTCGCCATTTCAAAGAATACGTAAATAATTAATAGTAGTGACTTTATATATGTGAACCTGGTGGACATAACATACTCCAAATGCGTGGGCGTGAGATTGCGTGGGCGTGATGAAATGCGTGGGCGTATGACGTGCGCACGACCACGCCTCGCATGCTGTCGAATAAGTATATAAAGACGGTACTTTCTCGATCTATGGTAGTTCTGGTCGTTCTCTCTCTATCTTCTTGATGGTATCGTCCAGATCACCAAGCACCACAATCTCTACTACTCACACTATCCATCCATAATGTCTAAAGGTGAAGAATTATTCACTGGTGTTGTCCCAATTTTGGTTGAATTAGATGG	pZEV - uninduced	-0.0892618	-0.104621	-0.0241982	-0.110629
TTTATCATTATCAATACTCGCCATTTCAAAGAATACGTAAATAATTAATAGTAGTGACCTTTATATATATACTTCGTCAAATCTGATGCTCATCTCATGCGTGGGCGTAGGTCTGCGTGGGCGAGATAATATGCGTGGGCGTAAGTCACTCACTCGTCGTCGCGCGCTCGAGTAAAGAATAAGTATATAAAGACGGTATATTTTGTACCAATTGATTCGTTCATCTCTTCGATATTTTCTATCTTCTTCTTTTATCTAGATCACCAAGAACAACAATCTATTATCTACTATCTACTATATAATCATGTCTAAAGGTGAAGAATTATTCACTGGTGTTGTCCCAATTTTGGTTGAATTAGATGG	pZEV - uninduced	-0.0296767	0.0144781	0.0221616	-0.0122626
TTTATCATTATCAATACTCGCCATTTCAAAGAATACGTAAATAATTAATAGTAGTGACCTTTTATATAGTCAAGATTGCTCACAGCGGCCACATTCATGCGTGGGCGTTTCTTCGCGTGGGCGTTGATGAGTGCGTGGGCGCGATGATCAGTAGCCCTACGTGACGCCCCCGGCCGAAATAAGTATATAAAGACGGGTTAATCTTCCTCTTGTAAGACAAAGTTCCCTCTTACTTCTGATAGCATAATACAATCTTCCACTCACCAAGATAACAAAATACACTCAAACACACTTCCTATATAAAATGTCTAAAGGTGAAGAATTATTCACTGGTGTTGTCCCAATTTTGGTTGAATTAGATGG	pZEV - uninduced	-0.0174092	0.0977753	0.149603	0.0680991
TTTATCATTATCAATACTCGCCATTTCAAAGAATACGTAAATAATTAATAGTAGTGACACCTTTATATATATGTCCTCAGGATGGAAAGAGATCTGACGCGTGGGCGGAGAATTGCGTGGGCGCGTGGAAACGCGTGGGCGGTGTAGCGAACCCGCTATCCTTTCTAGTGACAGCCCAATAAGTATATAAAGACGGCCTTCTTGCAAATATGAGGTCGTCTAAGTTTATACGCTAATTCTTCCATTCCTTAGTTTGAATCACACCAAGTTTCTAAATACACTTTCCTCATCTCTATTATCTATCATGTCTAAAGGTGAAGAATTATTCACTGGTGTTGTCCCAATTTTGGTTGAATTAGATGG	pZEV - uninduced	0.00186835	-0.157731	-0.170448	-0.209038
TTTATCATTATCAATACTCGCCATTTCAAAGAATACGTAAATAATTAATAGTAGTGACTTTATATATACCTTCTAGATCCTATAGTGTCTGTGAGTACGCGTGGGCGGCTATTTGCGTGGGCGGCTATTCTAGCGTGGGCGGCTATTTGAAAGGATCTATCCTATTGTATTCAATGCTATAAGTATATAAAGACGGCATTTGTATTGATCGAGATGGTATTGAGATCTGAGTTTGATCTTCTATTGATCTTGTACCTAGATCACCAAGAACTATACTACACTCCTCTACTACTAAATGTTTATCATGTCTAAAGGTGAAGAATTATTCACTGGTGTTGTCCCAATTTTGGTTGAATTAGATGG	pZEV - uninduced	0.0824835	-1.46196	-1.27124	-1.27859
TTTATCATTATCAATACTCGCCATTTCAAAGAATACGTAAATAATTAATAGTAGTGACTGCTGTATTTATATACTGGTGGAAGTGGTAAAATGTTGATGCGTGGGCGTGACGCTGCGTGGGCGTTCTGCGTTGCGTGGGCGTTTACGCAGGAAATGATGGAGCCGTGTATGTCGCCGGATAAGTATATAAAGACGGTGGATTAGCCATAACTATTTGTCGTAGGTTGTAGGAATTAACCTTTGTCTTTGGGATTTTGGATGCACCAAGACTAAAAACACTAACAAACTTCATAAACTCTCAATCATGTCTAAAGGTGAAGAATTATTCACTGGTGTTGTCCCAATTTTGGTTGAATTAGATGG	pZEV - uninduced	0.087741	-0.0421517	0.0230713	-0.032082
TTTATCATTATCAATACTCGCCATTTCAAAGAATACGTAAATAATTAATAGTAGTGACATTTATATATCTCTAGAAGCGACAAAGAAAGCTGTTGAATGCGTGGGCGTGAGGATGCGTGGGCGGGGTGAAATGCGTGGGCGTGGAACACATGTAACGTGAGTCCCAATCCGTGGAATGATAAGTATATAAAGACGGCATATTTTGATCGGATTCGATTTGTTCTCTATTCTTTTTCTATGATCATTTTTTGTTGTTCAGAACACCAAGAACAACAACTATTATCTATCCTATACATATATCAAAATGTCTAAAGGTGAAGAATTATTCACTGGTGTTGTCCCAATTTTGGTTGAATTAGATGG	pZEV - uninduced	0.100009	0.0715381	0.0538849	-0.0778069
TTTATCATTATCAATACTCGCCATTTCAAAGAATACGTAAATAATTAATAGTAGTGACCTTATATATATACGTATTGAATGTTAGGACCAGATGTAATGCGTGGGCGGGCGTATGCGTGGGCGTGATCGAATGCGTGGGCGTACCGCGCGTGCTAGTGCGCGGGATAGGTACAAAATGATAAGTATATAAAGACGGTAGATTCTTTCTGTGTTCGAATTTATGTTCTGATGTTCGTTGTTCGTTTGATTTTTGATCTATATCACCAAGCAACTCAATATATCACTTACCATCCCTATATCAAAAATGTCTAAAGGTGAAGAATTATTCACTGGTGTTGTCCCAATTTTGGTTGAATTAGATGG	pZEV - uninduced	0.173614	0.208335	0.266756	0.216794
TTTATCATTATCAATACTCGCCATTTCAAAGAATACGTAAATAATTAATAGTAGTGACCTTTATATATACTTACTACTTCTCGTGATACGAGTACGATGCGTGGGCGTGGTTGTGCGTGGGCGAGCACGAATGCGTGGGCGTATGTGACTCATATCTCGAAATCGCTTGGACGAAATAATAAGTATATAAAGACGGTATATTTTGATCTTCGTAGATATTGTTCTCTCGTTCGATCTATTATTTTTATGATTTTCCTATATCACCAAGCACAACAAATTACTATCCCTATACTCTATACTAATCATGTCTAAAGGTGAAGAATTATTCACTGGTGTTGTCCCAATTTTGGTTGAATTAGATGG	pZEV - uninduced	0.268249	0.229144	0.25634	0.230422
TTTATCATTATCAATACTCGCCATTTCAAAGAATACGTAAATAATTAATAGTAGTGACCTTATATATATACTTCTTAGATGGTACGACCAGATGTCATGCGTGGGCGTACGTATGCGTGGGCGAGATGGAATGCGTGGGCGTACCATGTACGCCGTAACGCGGATTAGGTTCAAAAAAATAAGTATATAAAGACGGTATATTCGATCTGTGTTCGATTCTATGTTCTCATCTTCATTTTTCGTTTGATTTTAGATCTATATCACCAAGCAACTCAAAATATCTCTTACTATCCCTATATTAAACATGTCTAAAGGTGAAGAATTATTCACTGGTGTTGTCCCAATTTTGGTTGAATTAGATGG	pZEV - uninduced	0.319071	0.338833	0.346523	0.272926
TTTATCATTATCAATACTCGCCATTTCAAAGAATACGTAAATAATTAATAGTAGTGACCTTTATATATACTTCTGGTATGTTCGAATGCGCGACGAATGCGTGGGCGTGGGTATGCGTGGGCGATCTCGAATGCGTGGGCGTTAGTTGTACGCACGCTCGCGCGTGCGCGTCCTGGAAATAAGTATATAAAGACGGTAGATTTGTGATCGTATGATTGTTCTTGTTCTCATTTGTACTATCATTATATTTGTACTCCAGATCACCAAGCACAACAAATATACTTATTACTCTACTACTATAATCATGTCTAAAGGTGAAGAATTATTCACTGGTGTTGTCCCAATTTTGGTTGAATTAGATGG	pZEV - uninduced	0.392677	0.361932	0.389642	0.344258
TTTATCATTATCAATACTCGCCATTTCAAAGAATACGTAAATAATTAATAGTAGTGACCTTTATATATACGACGTCCTCGCGATAGAAGAATCCGGATGCGTGGGCGTGATCATGCGTGGGCGAGGTAAAATGCGTGGGCGTACGGACACATGTTGTTTACAACTTGCTACAGATAGGATAAGTATATAAAGACGGTAGATTTTGCTTGAGATATGTTCGTTCATCTTCCTCTCTCTCTTTTTTTATTTGTTTTCCTATATCACCAAGAACAATAAATACTAATCTCACTATCTTATATCCAAAATGTCTAAAGGTGAAGAATTATTCACTGGTGTTGTCCCAATTTTGGTTGAATTAGATGG	pZEV - uninduced	0.550402	0.500654	0.501474	0.465355
TTTATCATTATCAATACTCGCCATTTCAAAGAATACGTAAATAATTAATAGTAGTGACCTTTATATATATACGAGAAATCGAATCGACTGCACGCGATGCGTGGGCGTAGGTATGCGTGGGCGTGATAAAATGCGTGGGCGTGCCGTACGTGCGCGTGTCAGCGCCAATACTCGAAAAATAAGTATATAAAGACGGTATATTTCGACTTCTTCGATGTTCTTCTTCGTTCTCTCTCTTTCATTATATGTTCTTTCCTATATCACCAAGCACAAAAACTATCTATACTCCTATAAGCTAATCATCATGTCTAAAGGTGAAGAATTATTCACTGGTGTTGTCCCAATTTTGGTTGAATTAGATGG	pZEV - uninduced	0.69586	0.491402	0.477313	0.444172

## Sheet: 4B_S21
Name	R1_TRUE	R2_TRUE	R3_TRUE	R1_FALSE	R2_FALSE	R3_FALSE
pGPD-1	NA	NA	NA	0.808103	0.765546	0.822403
pGPD-2	NA	NA	NA	0.914049	0.847545	0.84043
pGPD-3	NA	NA	NA	0.988527	0.900149	0.916623
pGPD-4	NA	NA	NA	1.00793	0.906316	0.949701
pGPD-5	NA	NA	NA	0.925952	0.975005	0.968602
pGPD-6	NA	NA	NA	1.01463	0.977632	0.91674
pGPD-7	NA	NA	NA	1.03328	1.00543	0.981026
pGPD-8	NA	NA	NA	1.0775	1.066	1.09081
pGPD-9	NA	NA	NA	1.06256	1.08328	1.13554
pGPD-10	NA	NA	NA	1.13891	1.13261	1.1053
pGPD-11	NA	NA	NA	-0.0393023	-0.125438	-0.125405
pGPD-12	NA	NA	NA	0.518626	0.467018	0.483461
pGPD-13	NA	NA	NA	1.16279	1.15993	1.10309
pGPD-14	NA	NA	NA	1.24923	1.16784	1.23136
pGPD-15	NA	NA	NA	1.333	1.30575	1.27557
pGPD-16	NA	NA	NA	0.78227	0.754377	0.748229
pGPD-17	NA	NA	NA	0.850337	0.853645	0.85084
pGPD-18	NA	NA	NA	0.85484	0.869162	0.857083
pGPD-19	NA	NA	NA	0.965471	0.966945	0.922748
pGPD-20	NA	NA	NA	0.984386	0.988823	0.942608
pGPD-21	NA	NA	NA	0.956411	0.946859	0.726947
pGPD-22	NA	NA	NA	0.957707	0.913575	0.889241
pGPD-23	NA	NA	NA	0.942803	0.934936	0.920128
pGPD-24	NA	NA	NA	0.991945	0.990134	0.970804
pGPD-25	NA	NA	NA	1.04641	1.01211	0.984131
pCYC1	-0.611122	-0.610706	-0.599856	-0.915244	-0.82702	-0.827336
pTEF1	0.199608	0.183039	0.149333	0.196369	0.185278	0.173423
pGPD	1.14134	1.19267	1.18996	1.10539	1.18675	1.17864

## Sheet: 4C
Name	R1_TRUE	R2_TRUE	R3_TRUE
pZEV-I-1	1.41473	1.44428	1.43665
pZEV-I-2	1.47075	1.50012	1.45846
pZEV-I-3	1.69609	1.66719	1.65877
pZEV-I-4	1.67463	1.68002	1.69083
pZEV-I-5	1.68199	1.68955	1.70394
pZEV-I-6	1.73162	1.73656	1.70728
pZEV-I-7	1.68907	1.7913	1.72918
pZEV-I-8	1.7635	1.78123	1.71204
pZEV-I-9	1.78364	1.78025	1.74052
pZEV-I-10	1.75793	1.80935	1.74597
pZEV-I-11	1.77873	1.84015	1.79661
P8	0.730019	0.764503	0.709137
P4	0.734574	0.975974	1.03152
P3	1.66439	1.82544	1.76552

## Sheet: 4D
Name	R1_TRUE	R2_TRUE	R3_TRUE	R1_FALSE	R2_FALSE	R3_FALSE
pZEV-AR-1	1.11735	1.09171	1.05903	-0.867907	-0.871043	-0.866502
pZEV-AR-2	0.782302	0.765757	0.732307	-1.27027	-1.16739	-1.25943
pZEV-AR-3	0.752186	0.784006	0.772065	-1.3128	-1.31169	-1.27508
pZEV-AR-4	0.825924	0.802938	0.831819	-1.33521	-1.30638	-1.27175
pZEV-AR-5	0.988224	0.916847	0.937703	-1.33366	-1.24577	-1.30639
pZEV-AR-6	1.1165	0.659158	1.06151	-1.30225	-1.3862	-1.34391
pZEV-AR-7	1.04768	1.03691	1.0254	-1.33484	-1.17881	-1.26841
pZEV-AR-8	1.07272	1.07139	1.05529	-1.29476	-1.28494	-1.24975
pZEV-AR-9	1.08909	1.102	1.08339	-1.28475	-1.31762	-1.3212
pZEV-AR-10	1.12458	1.13342	1.0958	-1.2914	-1.29379	-1.29955
P8	0.730019	0.764503	0.709137	-0.355036	-0.383184	-0.361054
P4	0.734574	0.975974	1.03152	-1.24032	-1.18173	-0.911112
P3	1.66439	1.82544	1.76552	-1.03252	-0.997765	-0.916853

## Sheet: 4E
Name	Design.Type	R1_FALSE	R2_FALSE	R3_FALSE
ZEV_Pr3	Control	-1.03252	-0.997765	-0.916853
ZEV_Pr4	Control	-1.24032	-1.18173	-0.911112
ZEV_Pr8	Control	-0.355036	-0.383184	-0.361054
FS9_validation_25	Evolution-GC	-1.33521	-1.30638	-1.27175
FS9_validation_84	Evolution-GC	-0.867907	-0.871043	-0.866502
FS9_validation_81	Evolution-GC	-1.30225	-1.3862	-1.34391
FS9_validation_71	Evolution-GC	-1.27027	-1.16739	-1.25943
FS9_validation_37	Evolution-GC	-1.29476	-1.28494	-1.24975
FS9_validation_79	Evolution-GC	-1.33366	-1.24577	-1.30639
FS9_validation_45	Evolution-GC	-1.3128	-1.31169	-1.27508
FS9_validation_77	Evolution-GC	-1.28475	-1.31762	-1.3212
FS9_validation_36	Evolution-GC	-1.33484	-1.17881	-1.26841
FS9_validation_85	Evolution-GC	-1.2914	-1.29379	-1.29955
Background	Background	-1.24144	-1.24144	-1.24144

## Sheet: 5C
Name	Counts
Stp1p	22
Stb5p/Oaf1p/Haa1p	36
Hac1p/Swi5p/Ace2p	4
Hap1p	11
Ino2/4p	2
Gcn4p/Bas1p, Yap1/3p	16
Rtg1/3p	17

## Sheet: 5D
Length	Median
6	-0.148476
6	-0.122678
6	-0.146907
6	-0.135309
6	-0.143755
6	-0.142409
6	-0.143524
6	-0.13573
6	-0.132722
6	-0.11719
6	-0.132789
6	-0.150099
6	-0.149328
6	-0.0771172
6	-0.0313949
6	-0.148408
6	-0.140455
6	-0.139958
6	-0.154406
6	-0.057127
6	-0.12872
6	-0.036091
6	-0.13002
6	-0.14284
6	-0.143649
8	-0.118144
8	-0.119199
8	-0.119241
8	-0.118702
8	-0.109508
8	-0.0972685
8	-0.1186
8	-0.0473257
8	-0.105396
8	-0.111401
8	-0.121802
8	-0.10844
8	-0.103598
8	-0.11392
8	-0.11117
8	-0.125732
8	-0.123594
8	-0.101024
8	-0.123853
8	-0.117291
8	-0.112394
8	-0.123635
8	-0.126441
8	-0.115784
8	-0.111841
8	-0.130301
8	-0.1022
8	-0.118045
8	-0.109374
8	-0.111306
8	-0.107429
8	-0.122238
8	-0.115809
8	-0.11831
8	-0.109592
8	-0.116176
8	-0.11293
8	-0.103674
8	-0.118197
8	-0.118955
8	-0.11659
8	-0.112587
8	-0.121687
8	-0.113516
8	-0.0976943
8	-0.119063
8	-0.022394
8	-0.130685
8	-0.0956591
8	-0.115142
8	-0.11444
8	-0.109225
8	-0.116379
8	-0.121246
8	-0.123638
8	-0.118998
8	-0.127442
8	-0.118966
8	-0.125099
8	-0.121205
8	-0.12556
8	-0.100999
8	-0.114893
10	-0.0788397
10	-0.0783505
10	-0.0652028
10	-0.0741218
10	-0.0960096
10	-0.0804033
10	-0.0872433
10	-0.0745333
10	-0.0715227
10	-0.0874035
10	-0.0848063
10	-0.0844026
10	-0.0779537
10	-0.0623305
10	-0.0826563
10	-0.0918939
10	-0.0745696
10	-0.0975728
10	-0.0801295
10	-0.0853901
10	-0.0825728
10	-0.0828673
10	-0.0828575
12+	-0.0567688
12+	-0.0450809
12+	-0.028542
12+	-0.0503768
12+	-0.0589752
Non-TA	-0.0421798
Non-TA	-0.0527325
Non-TA	-0.02062
Non-TA	-0.0162041
Non-TA	-0.0137345
Non-TA	-0.0134325
Non-TA	-0.00417399
Non-TA	-0.00684118
Non-TA	-0.00584722
Non-TA	-0.000807881
Non-TA	-0.0219026
Non-TA	-0.00261021
Non-TA	-0.00587356
Non-TA	-0.00264096
Non-TA	-0.00273335
Non-TA	-0.000832438
Non-TA	-0.00365615
Non-TA	-0.000253439
Non-TA	-0.000720024
Non-TA	0
Non-TA	-0.00367498
Non-TA	-0.000651598
Non-TA	-0.00185919
Non-TA	0
Non-TA	-0.00123787
Non-TA	-0.00424564
Non-TA	-0.00399756
Non-TA	-0.00175297
Non-TA	-0.00128639
Non-TA	-0.00855303
Non-TA	-0.0391688
Non-TA	-0.0495728
Non-TA	-0.0144422
Non-TA	-0.0109601
Non-TA	-0.00844514
Non-TA	-0.00705636
Non-TA	-0.0252193
Non-TA	-0.00386417
Non-TA	-0.00337601
Non-TA	-0.013531
Non-TA	-0.00260329
Non-TA	-0.00707006
Non-TA	-0.0077523
Non-TA	-0.003986
Non-TA	-0.00259292
Non-TA	-0.0054816
Non-TA	-0.00599766
Non-TA	-2.06232e-05
Non-TA	-0.00296891
Non-TA	-0.00467348
Non-TA	-0.00292671
Non-TA	-0.00529444
Non-TA	-0.00840592
Non-TA	0
Non-TA	-0.00125945
Non-TA	0
Non-TA	-0.0054183
Non-TA	-0.00782359
Non-TA	0
Non-TA	-0.0122492
Non-TA	0
Non-TA	-0.0106218
Non-TA	-0.0124254
Non-TA	-0.00638855
Non-TA	-0.0290596
Non-TA	-0.0259746
Non-TA	-0.0458694
Non-TA	-0.0557199
Non-TA	-0.0172838
Non-TA	-0.0142909
Non-TA	-0.0157334
Non-TA	-0.00923169
Non-TA	-0.00620782
Non-TA	-0.00685799
Non-TA	-0.0169945
Non-TA	-0.00441194
Non-TA	-0.00101244
Non-TA	-0.00732362
Non-TA	-0.000726223
Non-TA	-0.00278485
Non-TA	-0.00310588
Non-TA	-0.00345063
Non-TA	-0.00107682
Non-TA	-3.15905e-05
Non-TA	-0.00188947
Non-TA	-0.000812531
Non-TA	0
Non-TA	-0.00208318
Non-TA	-0.0765613
Non-TA	-0.0900053
Non-TA	-0.0215101
Non-TA	-0.00888789
Non-TA	-0.00398839
Non-TA	-0.012054
Non-TA	-0.00897074
Non-TA	-0.0178242
Non-TA	-0.00526512
Non-TA	-0.00730395
Non-TA	-0.0133698
Non-TA	-0.00269413
Non-TA	-0.00314236
Non-TA	-0.00623214
Non-TA	-0.00443375
Non-TA	-0.00342607
Non-TA	-0.00273025
Non-TA	-0.00172734
Non-TA	-0.00227296
Non-TA	-0.00101984
Non-TA	-0.00267684
Non-TA	-0.00263512
Non-TA	-0.0069797
Non-TA	-0.00385356
Non-TA	-0.00398839
Non-TA	-0.0186025
Non-TA	-0.0037843
Non-TA	0
Non-TA	-0.00507319
Non-TA	-0.00242138
Non-TA	-0.000410199
Non-TA	-0.0105277
Non-TA	-0.0609255
Non-TA	-0.10265
Non-TA	-0.13419
Non-TA	-0.029027
Non-TA	-0.0187708
Non-TA	-0.00182688
Non-TA	-0.000162482
Non-TA	-0.0111104
Non-TA	0
Non-TA	-0.000727534
Non-TA	-0.00168097
Non-TA	-0.0168602
Non-TA	-0.00237072
Non-TA	-0.00996447
Non-TA	-0.0078665
Non-TA	-0.0134013
Non-TA	-0.00455439
Non-TA	0
Non-TA	-0.00563228
Non-TA	-0.00986576
Non-TA	-0.0162487
Non-TA	-0.00407612
Non-TA	-0.00610375
Non-TA	-0.00965929
Non-TA	-0.000956416
Non-TA	0
Non-TA	-0.0055604
Non-TA	-0.000109553
Non-TA	-0.00172544
Non-TA	-0.000436425
Non-TA	-0.00503576
Non-TA	-0.000381947
Non-TA	-0.00308728
Non-TA	-0.00778854
Non-TA	-0.0177348
Non-TA	-0.0228065
Non-TA	-0.00863445
Non-TA	-0.0100075
Non-TA	-0.0227267
Non-TA	-0.00676608
Non-TA	-0.0194744
Non-TA	-0.0117824
Non-TA	-0.0301069
Non-TA	-0.053757
Non-TA	-0.0862949
Non-TA	-0.0959193
Non-TA	-0.0138144
Non-TA	-0.00825214
Non-TA	-0.0108305
Non-TA	-0.00204766
Non-TA	-0.0173635
Non-TA	-0.00676739
Non-TA	-0.0106118
Non-TA	-0.00465405
Non-TA	-0.00536942
Non-TA	-0.0109171
Non-TA	-0.0083456
Non-TA	-0.00436246
Non-TA	-0.00421989
Non-TA	-0.0133191
Non-TA	0
Non-TA	0
Non-TA	0
Non-TA	-0.000105143
Non-TA	-0.00518656
Non-TA	-0.00701237
Non-TA	-0.00194383
Non-TA	-0.00120914
Non-TA	-0.0541588
Non-TA	-0.0855852
Non-TA	-0.115678
Non-TA	-0.0342
Non-TA	0
Non-TA	-0.00530005
Non-TA	-0.00905228
Non-TA	0
Non-TA	0
Non-TA	-0.00228202
Non-TA	-0.0166202
Non-TA	-0.0109417
Non-TA	-0.00941849
Non-TA	-0.0081836
Non-TA	-0.00492561
Non-TA	-0.00133097
Non-TA	-0.00672793
Non-TA	-0.00833893
Non-TA	-0.00917852
Non-TA	-0.0148331
Non-TA	-0.0128726
Non-TA	-0.00578451
Non-TA	-0.0285524
Non-TA	-0.00255942
Non-TA	-0.00835478
Non-TA	-0.0038408
Non-TA	-0.00361669
Non-TA	-8.78572e-05
Non-TA	-0.0124682
Non-TA	-0.0118574
Non-TA	-0.00529838
Non-TA	-0.00295591
Non-TA	-0.00138164
Non-TA	-0.017169
Non-TA	-0.0904982
Non-TA	-0.109559
Non-TA	-0.0168594
Non-TA	-0.0225862
Non-TA	-0.01405
Non-TA	-0.0335772
Non-TA	-0.0084132
Non-TA	-0.00702274
Non-TA	-0.0116919
Non-TA	0
Non-TA	-0.00675786
Non-TA	-0.00494778
Non-TA	-0.0103006
Non-TA	0
Non-TA	-0.000947118
Non-TA	-0.01782
Non-TA	-0.0014323
Non-TA	-0.00247931
Non-TA	-0.000340223
Non-TA	-0.000895143
Non-TA	-0.00296569
Non-TA	-0.00169826
Non-TA	-0.000718474
Non-TA	0
Non-TA	-0.00329292
Non-TA	-0.00464797
Non-TA	-0.00375783
Non-TA	-0.00580943
Non-TA	-0.00548065
Non-TA	-0.000810623
Non-TA	-0.0112445
Non-TA	-0.00340164
Non-TA	-0.00355458
Non-TA	-0.000247002
Non-TA	-0.0532206
Non-TA	-0.0875671
Non-TA	-0.123178
Non-TA	-0.0245147
Non-TA	-0.023926
Non-TA	-0.00538802
Non-TA	-0.00911105
Non-TA	-0.00889218
Non-TA	-0.00606525
Non-TA	-0.00723934
Non-TA	-0.00727499
Non-TA	-0.0103801
Non-TA	0
Non-TA	-0.0206257
Non-TA	-0.0113266
Non-TA	-0.012177
Non-TA	0
Non-TA	-0.00701761
Non-TA	-0.00180316
Non-TA	-0.00422978
Non-TA	-0.00288761
Non-TA	-0.00412834
Non-TA	-0.00753343
Non-TA	-0.00391567
Non-TA	-0.00290692
Non-TA	-0.00187707
Non-TA	-0.00331235
Non-TA	-0.00283754
Non-TA	-0.000227332
Non-TA	-0.000961661
Non-TA	-0.00246596
Non-TA	-0.000960112
Non-TA	-0.00186753
Non-TA	-0.00843322
Non-TA	-0.023149
Non-TA	-0.0409334
Non-TA	-0.0817589
Non-TA	-0.0953882
Non-TA	-0.0100762
Non-TA	-0.00781965
Non-TA	-0.00961363
Non-TA	-0.00840032
Non-TA	-0.00874507
Non-TA	-0.0160776
Non-TA	-0.00416601
Non-TA	-0.00179887
Non-TA	-0.00841367
Non-TA	-0.00514066
Non-TA	-0.000385404
Non-TA	-0.0131998
Non-TA	-0.00486648
Non-TA	-0.00821769
Non-TA	-0.00586498
Non-TA	-0.00548816
Non-TA	-0.00457299
Non-TA	-0.00524724
Non-TA	-0.00329494
Non-TA	-0.00118101
Non-TA	-0.00489879
Non-TA	-0.00257969
Non-TA	-0.00633967
Non-TA	-0.00160635
Non-TA	-0.00229681
Non-TA	-0.00029099
Non-TA	-0.00266373
Non-TA	-0.00561547
Non-TA	-0.00314784
Non-TA	-0.006019
Non-TA	-0.0398663
Non-TA	-0.0826538
Non-TA	-0.105307
Non-TA	-0.022756
Non-TA	-0.0303859
Non-TA	-0.0127425
Non-TA	-0.00595617
Non-TA	0
Non-TA	-0.00619113
Non-TA	0
Non-TA	0
Non-TA	-0.00695455
Non-TA	0
Non-TA	0
Non-TA	0
Non-TA	-0.00126052
Non-TA	0
Non-TA	-0.0122643
Non-TA	-0.0185125
Non-TA	0
Non-TA	0
Non-TA	0
Non-TA	0
Non-TA	-0.00274682
Non-TA	-0.00253928
Non-TA	-0.00301611
Non-TA	0
Non-TA	-0.0024122
Non-TA	-0.00355434
Non-TA	-0.00297987
Non-TA	-0.00169933
Non-TA	-0.001194
Non-TA	-0.00462866
Non-TA	-0.00101745
Non-TA	-0.00552642
Non-TA	-0.00852776
Non-TA	-0.00828159
Non-TA	-0.0155182
Non-TA	-0.00888824
Non-TA	-0.00731194
Non-TA	-0.00899053
Non-TA	-0.0200274
Non-TA	-0.0101045
Non-TA	-0.0354074
Non-TA	-0.045935
Non-TA	-0.0659258
Non-TA	-0.0805128
Non-TA	-0.0124044
Non-TA	-0.0153809
Non-TA	-0.0143869
Non-TA	-0.0165086
Non-TA	-0.00983298
Non-TA	-0.01179
Non-TA	-0.00478864
Non-TA	-0.0112661
Non-TA	-0.00663936
Non-TA	-0.0040518
Non-TA	-0.00775015
Non-TA	-0.0125504
Non-TA	-0.00213265
Non-TA	0
Non-TA	-0.00462282
Non-TA	-0.00268519
Non-TA	-0.00569558
Non-TA	-0.00202298
Non-TA	-0.0108323
Non-TA	-0.0224215
Non-TA	-0.0379587
Non-TA	-0.0794448
Non-TA	-0.114269
Non-TA	-0.0229493
Non-TA	-0.00780475
Non-TA	-0.00972891
Non-TA	-0.0182581
Non-TA	-0.0272828
Non-TA	-0.00265777
Non-TA	-0.00500882
Non-TA	-0.00783658
Non-TA	-0.0149064
Non-TA	-0.0137578
Non-TA	-0.0134088
Non-TA	-0.0117148
Non-TA	-0.0130992
Non-TA	-0.00789273
Non-TA	-0.00256944
Non-TA	-0.00217485
Non-TA	-0.0023489
Non-TA	0
Non-TA	-0.00825763
Non-TA	-0.00180745
Non-TA	-0.00210094
Non-TA	-0.00122261
Non-TA	0
Non-TA	0
Non-TA	-0.0040319
Non-TA	-0.00185978
Non-TA	-0.00232756
Non-TA	-0.00224221
Non-TA	-0.00634813
Non-TA	-0.00071609
Non-TA	-0.0061717
Non-TA	-0.0470413
Non-TA	-0.00367367
Non-TA	-0.00333953
Non-TA	-0.0125762
Non-TA	-0.000968933
Non-TA	-0.00153124
Non-TA	-0.00905693
Non-TA	-0.00696945
Non-TA	-0.00162315
Non-TA	-0.0197227
Non-TA	-0.035272
Non-TA	-0.0382203
Non-TA	-0.0189722
Non-TA	-0.0107293
Non-TA	-0.00291419
Non-TA	0
Non-TA	-0.0253291
Non-TA	-0.00431669
Non-TA	-0.00394976
Non-TA	-0.00499487
Non-TA	-0.00311077
Non-TA	-0.00514627
Non-TA	-0.0071888
Non-TA	-0.000342369
Non-TA	-0.0166508
Non-TA	-0.00538492
Non-TA	-0.000633478
Non-TA	-0.00342286
Non-TA	-0.00361264
Non-TA	-0.0226272
Non-TA	-0.0631343
Non-TA	-0.0896723
Non-TA	-0.00975358
Non-TA	-0.00644135
Non-TA	-0.0224632
Non-TA	-0.0187086
Non-TA	-0.0123359
Non-TA	-0.0123967
Non-TA	-0.00659728
Non-TA	-0.00297582
Non-TA	-0.00941885
Non-TA	-0.00716913
Non-TA	-0.00292492
Non-TA	-0.00817728
Non-TA	-0.0083729
Non-TA	-0.00173748
Non-TA	-0.00411057
Non-TA	-0.0015316
Non-TA	0
Non-TA	-0.00129795
Non-TA	-0.00125301
Non-TA	-0.00732267
Non-TA	-0.00330007
Non-TA	-0.00343311
Non-TA	-0.00545454
Non-TA	-0.00208461
Non-TA	-0.00602746
Non-TA	-0.00372958
Non-TA	-0.00651312
Non-TA	-0.00801849
Non-TA	-0.00632524
Non-TA	-0.0204837
Non-TA	-0.0150611
Non-TA	0
Non-TA	-0.0168794
Non-TA	-0.00981414
Non-TA	-0.0143591
Non-TA	-0.00899982
Non-TA	-0.00260687
Non-TA	-0.00186443
Non-TA	-0.000549436
Non-TA	-0.00685787
Non-TA	-0.00326014
Non-TA	-0.00418639
Non-TA	-0.00525582
Non-TA	-0.000874519
Non-TA	-0.0064615
Non-TA	0
Non-TA	-0.00564897
Non-TA	-0.00337112
Non-TA	-0.00690532
Non-TA	0
Non-TA	0
Non-TA	-0.00510001
Non-TA	-0.00349164
Non-TA	-0.00280476
Non-TA	0
Non-TA	-0.0519568
Non-TA	-0.0910594
Non-TA	-0.112268
Non-TA	-0.00483441
Non-TA	-0.00453258
Non-TA	-0.00690961
Non-TA	-0.00354207
Non-TA	-0.0143436
Non-TA	-0.0139487
Non-TA	-0.0127211
Non-TA	-0.00610578
Non-TA	-0.010016
Non-TA	-0.0222496
Non-TA	-0.00516725
Non-TA	-0.00281334
Non-TA	-0.00574398
Non-TA	-0.00142074
Non-TA	-0.00348389
Non-TA	-0.0031848
Non-TA	-0.000588417
Non-TA	-0.00656986
Non-TA	0
Non-TA	-0.000192046
Non-TA	-0.00382841
Non-TA	-0.00201774
Non-TA	-0.00301266
Non-TA	-0.000212431
Non-TA	-0.00393438
Non-TA	0
Non-TA	-0.00102007
Non-TA	-0.00261605
Non-TA	-0.00252426
Non-TA	-0.00111151
Non-TA	-0.0105429
Non-TA	-0.0220954
Non-TA	-0.014039
Non-TA	-0.0109199
Non-TA	-0.0142355
Non-TA	-0.0114509
Non-TA	-0.0140162
Non-TA	-0.0121256
Non-TA	-0.0103779
Non-TA	-0.0511214
Non-TA	-0.047666
Non-TA	-0.0280259
Non-TA	-0.0157323
Non-TA	-0.00830913
Non-TA	0
Non-TA	-0.000890136
Non-TA	-0.00338018
Non-TA	0
Non-TA	-0.000251889
Non-TA	-0.00888014
Non-TA	-0.00722158
Non-TA	-0.00246847
Non-TA	-0.00365436
Non-TA	0
Non-TA	-0.000227809
Non-TA	-0.00595987
Non-TA	-0.00312233
Non-TA	-0.00420451
Non-TA	-0.00341582
Non-TA	0
Non-TA	-0.00526977
Non-TA	-0.0206413
Non-TA	-0.0267618
Non-TA	-0.0171492
Non-TA	-0.0224016
Non-TA	-0.0368595
Non-TA	-0.0602047
Non-TA	-0.0845823
Non-TA	-0.0149219
Non-TA	-0.0163366
Non-TA	-0.0221343
Non-TA	-0.0136725
Non-TA	-0.0111761
Non-TA	-0.00609791
Non-TA	-0.0149058
Non-TA	-0.00740695
Non-TA	-0.0103782
Non-TA	-0.00227308
Non-TA	-0.00799501
Non-TA	-0.0032084
Non-TA	-0.0050956
Non-TA	-0.00625551
Non-TA	-0.00272214
Non-TA	-0.00869775
Non-TA	-0.00437582
Non-TA	-0.00195694
Non-TA	-0.00656354
Non-TA	-0.00748205
Non-TA	-0.00705206
Non-TA	-0.00370467
Non-TA	-0.00630999
Non-TA	0
Non-TA	-0.00574446
Non-TA	-0.0588285
Non-TA	-0.0256311
Non-TA	-0.024457
Non-TA	-0.0183225
Non-TA	-0.011804
Non-TA	-0.0059917
Non-TA	-0.011855
Non-TA	-0.00987279
Non-TA	-0.00396526
Non-TA	0
Non-TA	-0.00616097
Non-TA	-0.00483322
Non-TA	-0.00479841
Non-TA	-0.00697362
Non-TA	0
Non-TA	-0.00901628
Non-TA	-0.00617266
Non-TA	-0.00676954
Non-TA	-0.00555336
Non-TA	-4.08888e-05
Non-TA	-0.00960159
Non-TA	-0.00504935
Non-TA	-0.00286245
Non-TA	0
Non-TA	-0.00120068
Non-TA	0
Non-TA	-0.00110996
Non-TA	-0.00549495
Non-TA	0
Non-TA	-0.0115002
Non-TA	-0.0473628
Non-TA	-0.0307182
Non-TA	-0.0684453
Non-TA	-0.0756414
Non-TA	-0.0177805
Non-TA	-0.00451195
Non-TA	-0.0092504
Non-TA	-0.0096935
Non-TA	0
Non-TA	-0.00517452
Non-TA	-0.00504696
Non-TA	0
Non-TA	-0.00646853
Non-TA	-0.00776803
Non-TA	-0.0020895
Non-TA	-0.0129282
Non-TA	-0.00586879
Non-TA	-0.00678086
Non-TA	-0.00193346
Non-TA	0
Non-TA	-0.0228865
Non-TA	-0.00552249
Non-TA	-0.00292718
Non-TA	-0.00675511
Non-TA	-0.00168884
Non-TA	-0.002002
Non-TA	-0.00490367
Non-TA	-4.82798e-05
Non-TA	-0.000677466
Non-TA	-0.0174208
Non-TA	-0.0096451
Non-TA	0
Non-TA	-0.00930297
Non-TA	-0.0123588
Non-TA	-0.00165439
Non-TA	-0.0346775
Non-TA	-0.0293801
Non-TA	-0.0611894
Non-TA	-0.0682005
Non-TA	-0.0101393
Non-TA	-0.0157441
Non-TA	-0.0108854
Non-TA	-0.00884879
Non-TA	-0.00861573
Non-TA	-0.0142257
Non-TA	-0.0178829
Non-TA	-0.0268726
Non-TA	-0.0179995
Non-TA	-0.0140238
Non-TA	-0.00353336
Non-TA	-0.00392056
Non-TA	-0.0156678
Non-TA	-0.00571978
Non-TA	-0.000294209
Non-TA	-0.00612605
Non-TA	-0.0169547
Non-TA	-0.00176084
Non-TA	-0.00101626
Non-TA	-2.2769e-05
Non-TA	-0.00303984
Non-TA	-0.00152278
Non-TA	-0.00603271
Non-TA	0
Non-TA	-0.00591373
Non-TA	-0.0620391
Non-TA	-0.0780485
Non-TA	-0.0224342
Non-TA	-0.0155296
Non-TA	-0.00625598
Non-TA	-0.0132955
Non-TA	-0.0189364
Non-TA	-0.0195267
Non-TA	-0.0139189
Non-TA	-0.000171781
Non-TA	0
Non-TA	-0.000190735
Non-TA	-0.00183928
Non-TA	-0.00726902
Non-TA	-0.0194824
Non-TA	-0.00500083
Non-TA	-0.0119761
Non-TA	-0.00195265
Non-TA	-0.0123041
Non-TA	-0.00138557
Non-TA	-0.0524447
Non-TA	0
Non-TA	-0.00443923
Non-TA	0
Non-TA	-0.000595927
Non-TA	-0.000515819
Non-TA	-0.000400901
Non-TA	-0.00377858
Non-TA	-0.0010134
Non-TA	-0.00348628
Non-TA	-0.00317955
Non-TA	-0.00105429
Non-TA	-0.0132804
Non-TA	-0.0162168
Non-TA	-0.00415814
Non-TA	-0.0194631
Non-TA	-0.0232853
Non-TA	-0.0311072
Non-TA	-0.0528754
Non-TA	-0.0627948
Non-TA	-0.0626968
Non-TA	-0.0616421
Non-TA	-0.0621612
Non-TA	-0.0736806
Non-TA	-0.0570693
Non-TA	-0.0369791
Non-TA	-0.0383735
Non-TA	-0.0581688
Non-TA	-0.0120802
Non-TA	-0.00409353
Non-TA	-0.00115418
Non-TA	-0.00560999
Non-TA	-0.00182939
Non-TA	-0.0117829
Non-TA	-0.00747025
Non-TA	0
Non-TA	-0.00017035
Non-TA	0
Non-TA	-0.00358415
Non-TA	-0.0074172
Non-TA	0
Non-TA	-0.00648737
Non-TA	0
Non-TA	-0.00507581
Non-TA	-0.00760603
Non-TA	-0.0125206
Non-TA	-0.0159396
Non-TA	-0.00579381
Non-TA	-0.0122949
Non-TA	-0.0175539
Non-TA	-0.00901186
Non-TA	-0.0116144
Non-TA	-0.0204358
Non-TA	-0.0286144
Non-TA	-0.00508392
Non-TA	-0.0227348
Non-TA	-0.0317501
Non-TA	-0.0560455
Non-TA	-0.0775008
Non-TA	-0.00926876
Non-TA	-0.00565207
Non-TA	-0.0199126
Non-TA	-0.00600028
Non-TA	-0.0119354
Non-TA	-0.0047096
Non-TA	-0.00583589
Non-TA	-0.0105667
Non-TA	-0.00262868
Non-TA	-0.00584078
Non-TA	0
Non-TA	-0.0050019
Non-TA	-0.00072372
Non-TA	-0.00379765
Non-TA	-0.00782108
Non-TA	-0.00311434
Non-TA	-0.00329494
Non-TA	-0.00769186
Non-TA	-0.0323553
Non-TA	-0.0383672
Non-TA	-0.0537726
Non-TA	-0.0682806
Non-TA	-0.0212843
Non-TA	-0.00363612
Non-TA	0
Non-TA	-0.00346494
Non-TA	-0.00178087
Non-TA	-0.00783682
Non-TA	-0.0131478
Non-TA	0
Non-TA	-0.00786674
Non-TA	-0.0131564
Non-TA	-0.00938284
Non-TA	-0.000592828
Non-TA	-0.00178123
Non-TA	-0.00515044
Non-TA	-0.00987172
Non-TA	-0.0036273
Non-TA	-0.0104471
Non-TA	-0.00292182
Non-TA	-0.000500798
Non-TA	0
Non-TA	0
Non-TA	-0.0030669
Non-TA	0
Non-TA	-0.00387406
Non-TA	-0.00145435
Non-TA	-0.0136003
Non-TA	-0.0252324
Non-TA	-0.00481951
Non-TA	-0.0031637
Non-TA	-0.0135753
Non-TA	-0.00784826
Non-TA	-0.00525308
Non-TA	-0.00778449
Non-TA	-0.0033617
Non-TA	-0.0305538
Non-TA	-0.0150344
Non-TA	-0.00385439
Non-TA	-0.0221928
Non-TA	-0.0610821
Non-TA	-0.0592443
Non-TA	-0.0855466
Non-TA	-0.0295172
Non-TA	-0.036418
Non-TA	-0.00941396
Non-TA	-0.0155056
Non-TA	-0.00895941
Non-TA	-0.0163175
Non-TA	-0.00741315
Non-TA	-0.00802398
Non-TA	-0.0131959
Non-TA	0
Non-TA	-0.00162554
Non-TA	-0.00179148
Non-TA	-0.0092032
Non-TA	-0.00310302
Non-TA	-0.00720251
Non-TA	-0.00548637
Non-TA	-0.0450904
Non-TA	-0.0742468
Non-TA	-0.0988963
Non-TA	-0.01987
Non-TA	-0.00134516
Non-TA	-0.00393927
Non-TA	0
Non-TA	-0.013405
Non-TA	-0.000907063
Non-TA	-0.00764287
Non-TA	-0.00678217
Non-TA	-0.00859547
Non-TA	-0.00893629
Non-TA	-0.0146681
Non-TA	-0.0175129
Non-TA	-0.0092113
Non-TA	-0.00842965
Non-TA	-0.000715256
Non-TA	-0.00314844
Non-TA	-0.0343115
Non-TA	-0.00345862
Non-TA	-0.00472534
Non-TA	-0.00221789
Non-TA	0
Non-TA	0
Non-TA	-0.000892758
Non-TA	-0.00290596
Non-TA	-0.00255167
Non-TA	-0.00246346
Non-TA	-0.00258529
Non-TA	-0.00026989
Non-TA	0
Non-TA	0
Non-TA	-0.00107062
Non-TA	-0.0132406
Non-TA	-0.0301479
Non-TA	-0.0406479
Non-TA	-0.0472211
Non-TA	-0.0581961
Non-TA	-0.00932133
Non-TA	-0.0040592
Non-TA	-0.00548303
Non-TA	-0.0158641
Non-TA	-0.0106226
Non-TA	-0.00317383
Non-TA	-0.00639689
Non-TA	-0.038402
Non-TA	0
Non-TA	0
Non-TA	-0.0324328
Non-TA	0
Non-TA	-0.00723386
Non-TA	-0.00286412
Non-TA	-0.00153172
Non-TA	-0.000676036
Non-TA	-0.00406575
Non-TA	-0.000953317
Non-TA	-0.00395381
Non-TA	-0.00326979
Non-TA	-0.000345945
Non-TA	0
Non-TA	-0.00561881
Non-TA	-0.000195622
Non-TA	-0.00148749
Non-TA	-0.0394042
Non-TA	-0.0806205
Non-TA	-0.101976
Non-TA	-0.0034281
Non-TA	-0.00379324
Non-TA	0
Non-TA	-0.00914311
Non-TA	-0.00594604
Non-TA	-0.00154412
Non-TA	-0.0154525
Non-TA	0
Non-TA	-0.00241971
Non-TA	-0.00936854
Non-TA	-0.008569
Non-TA	-0.00985146
Non-TA	-0.00747502
Non-TA	-0.00798738
Non-TA	-0.00207067
Non-TA	-0.0035938
Non-TA	-0.00506294
Non-TA	-0.00143456
Non-TA	-0.00445187
Non-TA	-0.00168061
Non-TA	-0.00494349
Non-TA	-0.0127376
Non-TA	-0.00426662
Non-TA	-0.0158924
Non-TA	-0.00274825
Non-TA	-0.00132489
Non-TA	0
Non-TA	-0.00556731
Non-TA	-0.00688136
Non-TA	-0.0627598
Non-TA	-0.0768166
Non-TA	-0.00518262
Non-TA	-0.00770438
Non-TA	-0.0204014
Non-TA	-0.0124024
Non-TA	-0.0151455
Non-TA	0
Non-TA	-0.0126389
Non-TA	-0.0027827
Non-TA	-0.0126324
Non-TA	0
Non-TA	0
Non-TA	0
Non-TA	-0.00405848
Non-TA	-0.0080061
Non-TA	-0.00937688
Non-TA	0
Non-TA	-0.00821066
Non-TA	0
Non-TA	0
Non-TA	0
Non-TA	0
Non-TA	-0.0115958
Non-TA	-0.00822544
Non-TA	-0.00314367
Non-TA	-0.00257647
Non-TA	-0.000209332
Non-TA	-0.00362337
Non-TA	-0.00324607
Non-TA	-0.005867
Non-TA	-0.00863838
Non-TA	-0.0109679
Non-TA	-0.0343082
Non-TA	-0.0381545
Non-TA	-0.00987577
Non-TA	-0.0328289
Non-TA	-0.0416772
Non-TA	-0.0627354
Non-TA	-0.0770571
Non-TA	-0.00321543
Non-TA	-0.00625741
Non-TA	-0.0126487
Non-TA	-0.00890577
Non-TA	-0.00591946
Non-TA	-0.0024209
Non-TA	-0.00495338
Non-TA	-0.00974119
Non-TA	-0.00886714
Non-TA	-0.0148536
Non-TA	-0.00435162
Non-TA	-0.00504231
Non-TA	-0.00925529
Non-TA	-0.00517321
Non-TA	-0.00676537
Non-TA	-0.00119174
Non-TA	-0.0087117
Non-TA	-0.00101781
Non-TA	-0.0067687
Non-TA	-0.00262105
Non-TA	-0.00164032
Non-TA	-0.0132077
Non-TA	0
Non-TA	-0.00684404
Non-TA	-0.00730753
Non-TA	-0.0085994
Non-TA	-0.00963891
Non-TA	-0.0186417
Non-TA	-0.00943851
Non-TA	-0.0105643
Non-TA	-0.0457034
Non-TA	-0.0488065
Non-TA	-0.0827198
Non-TA	-0.109924
Non-TA	-0.0235828
Non-TA	-0.0168451
Non-TA	-0.0158215
Non-TA	-0.00866735
Non-TA	-0.00791466
Non-TA	-0.0083282
Non-TA	-0.00636601
Non-TA	-0.000156164
Non-TA	-0.000427604
Non-TA	-0.00922763
Non-TA	-0.00283551
Non-TA	-0.00860858
Non-TA	-0.008039
Non-TA	-0.00289619
Non-TA	-0.00408077
Non-TA	-0.00236106
Non-TA	0
Non-TA	-0.00389791
Non-TA	-0.00246429
Non-TA	-0.00981605
Non-TA	-0.00333309
Non-TA	-0.0098691
Non-TA	-0.00630867
Non-TA	-0.00750256
Non-TA	-0.0730753
Non-TA	-0.0722158
Non-TA	-0.0049721
Non-TA	-0.0151976
Non-TA	-0.0121243
Non-TA	-0.0138661
Non-TA	-0.00697517
Non-TA	-0.00785577
Non-TA	-0.0130715
Non-TA	-0.0107298
Non-TA	-0.00254774
Non-TA	-0.00714254
Non-TA	-0.00630808
Non-TA	-0.00191033
Non-TA	-0.00199986
Non-TA	-0.00372863
Non-TA	0
Non-TA	0
Non-TA	-0.000190496
Non-TA	-0.0102578
Non-TA	-0.0043112
Non-TA	-0.00811195
Non-TA	-0.00553489
Non-TA	-0.00455117
Non-TA	-0.00170755
Non-TA	-0.00470877
Non-TA	0
Non-TA	-0.00600505
Non-TA	-0.000743866
Non-TA	-0.00260651
Non-TA	-0.000965476
Non-TA	-0.011573
Non-TA	-0.00702477
Non-TA	-0.0287329
Non-TA	-0.00994492
Non-TA	-0.0112686
Non-TA	-0.00711465
Non-TA	-0.0190773
Non-TA	-0.018675
Non-TA	-0.00681245
Non-TA	-0.028577
Non-TA	-0.0431945
Non-TA	-0.0608294
Non-TA	-0.0801215
Non-TA	-0.0262666
Non-TA	-0.0099622
Non-TA	-0.0109167
Non-TA	-0.0109607
Non-TA	-0.0137461
Non-TA	-0.00561142
Non-TA	-0.0185872
Non-TA	-0.00266135
Non-TA	-0.00574195
Non-TA	-0.0142418
Non-TA	-0.00723016
Non-TA	-0.00043726
Non-TA	0
Non-TA	-0.00443518
Non-TA	-0.0026145
Non-TA	-0.0062815
Non-TA	-0.00338674
Non-TA	-0.00563288
Non-TA	-0.00255358
Non-TA	-0.0145552
Non-TA	-0.0444114
Non-TA	-0.0712184
Non-TA	-0.0925558
Non-TA	-0.0274944
Non-TA	-0.02703
Non-TA	-0.00983238
Non-TA	-0.0112978
Non-TA	-0.00548828
Non-TA	-0.00812721
Non-TA	-0.00451887
Non-TA	-0.00475121
Non-TA	-0.00227904
Non-TA	-0.00267529
Non-TA	-0.0100582
Non-TA	-0.00460494
Non-TA	-0.00315917
Non-TA	-0.00530279
Non-TA	-0.00364435
Non-TA	-0.00307941
Non-TA	-0.00714374
Non-TA	-0.0104966
Non-TA	-0.00588286
Non-TA	-0.00687265
Non-TA	-0.0137161
Non-TA	-0.00686789
Non-TA	-0.0171182
Non-TA	-0.0155894
Non-TA	-0.00346494
Non-TA	-0.00378716
Non-TA	-0.00378931
Non-TA	-0.00862563
Non-TA	-0.0152075
Non-TA	-0.0372815
Non-TA	-0.0719311
Non-TA	-0.090587
Non-TA	-0.0158511
Non-TA	-0.0234838
Non-TA	-0.00169635
Non-TA	-0.000742316
Non-TA	-0.0175846
Non-TA	-0.00802302
Non-TA	-0.00129855
Non-TA	0
Non-TA	-0.00329244
Non-TA	-0.00858319
Non-TA	-0.00648689
Non-TA	-0.0042634
Non-TA	-0.00411022
Non-TA	-0.00578713
Non-TA	-0.00107086
Non-TA	-0.0020119
Non-TA	-0.000592232
Non-TA	-0.00557137
Non-TA	-0.00629294
Non-TA	-0.0108325
Non-TA	-0.00066185
Non-TA	-0.00124919
Non-TA	-0.004444
Non-TA	-0.00174117
Non-TA	-0.00134301
Non-TA	0
Non-TA	0
Non-TA	-0.00364435
Non-TA	-0.00995803
Non-TA	-0.0376815
Non-TA	-0.0437908
Non-TA	-0.0746059
Non-TA	-0.103457
Non-TA	-0.0184019
Non-TA	-0.00795603
Non-TA	-0.000540614
Non-TA	-0.0059756
Non-TA	0
Non-TA	-0.00172603
Non-TA	-0.0036577
Non-TA	-0.00818455
Non-TA	-0.012127
Non-TA	-0.00281703
Non-TA	0
Non-TA	-0.000694513
Non-TA	-0.000816226
Non-TA	-0.00272274
Non-TA	0
Non-TA	-0.000747919
Non-TA	-0.00280464
Non-TA	-0.00338483
Non-TA	-0.000716686
Non-TA	-6.07967e-06
Non-TA	-0.00750518
Non-TA	-0.0134196
Non-TA	-0.0024116
Non-TA	-0.007321
Non-TA	-0.00365984
Non-TA	-0.00295699
Non-TA	0
Non-TA	-0.000228167
Non-TA	-0.00534439
Non-TA	-0.00101054
Non-TA	-0.0455062
Non-TA	-0.0291336
Non-TA	-0.0599238
Non-TA	-0.0687277
Non-TA	-0.0107874
Non-TA	-0.0106236
Non-TA	-0.00833392
Non-TA	-0.00295186
Non-TA	-0.01135
Non-TA	-0.00641286
Non-TA	-0.00311863
Non-TA	-0.000685692
Non-TA	0
Non-TA	-0.00451171
Non-TA	-0.00583708
Non-TA	0
Non-TA	-0.0104591
Non-TA	-0.0410968
Non-TA	-0.0136703
Non-TA	-0.0113772
Non-TA	-0.00713813
Non-TA	-0.00557423
Non-TA	-0.00750458
Non-TA	-0.00881267
Non-TA	-0.00225019
Non-TA	0
Non-TA	0
Non-TA	-0.00443614
Non-TA	-0.00136924
Non-TA	-0.00439787
Non-TA	-0.0032742
Non-TA	-0.00373769
Non-TA	-0.0188371
Non-TA	-0.0204612
Non-TA	-0.0461583
Non-TA	-0.0584773
Non-TA	-0.026149
Non-TA	-0.0039326
Non-TA	-0.00598979
Non-TA	0
Non-TA	0
Non-TA	-0.0179924
Non-TA	-0.000992417
Non-TA	-0.00257742
Non-TA	-0.000610113
Non-TA	-0.00708055
Non-TA	-0.00534749
Non-TA	-0.00862682
Non-TA	-0.00252521
Non-TA	-0.00148404
Non-TA	-0.000597239
Non-TA	-0.000873327
Non-TA	-0.00234699
Non-TA	-0.000130534
Non-TA	-0.00466597
Non-TA	-0.0019846
Non-TA	-0.000117183
Non-TA	-0.00106919
Non-TA	0
Non-TA	-0.0021652
Non-TA	-0.004197
Non-TA	-0.000555873
Non-TA	-0.0139189
Non-TA	-0.00380409
Non-TA	-0.0180103
Non-TA	-0.00538468
Non-TA	-0.00635755
Non-TA	-0.0165496
Non-TA	-4.17233e-05
Non-TA	-0.00839269
Non-TA	-0.0240383
Non-TA	-0.00953674
Non-TA	-0.0139638
Non-TA	-0.019272
Non-TA	-0.00283778
Non-TA	-0.0139591
Non-TA	-0.0333929
Non-TA	-0.0540754
Non-TA	-0.0110705
Non-TA	-0.0236567
Non-TA	-0.0108335
Non-TA	-0.000310302
Non-TA	-0.000792623
Non-TA	0
Non-TA	-0.00764775
Non-TA	-0.00273395
Non-TA	-0.00694335
Non-TA	-0.00313568
Non-TA	-0.00170481
Non-TA	-0.00633931
Non-TA	-0.00752223
Non-TA	-0.00386763
Non-TA	-0.0285977
Non-TA	-0.0770792
Non-TA	-0.0843134
Non-TA	-0.00806916
Non-TA	-0.0156465
Non-TA	-0.0146939
Non-TA	-0.0167917
Non-TA	-0.0103189
Non-TA	-0.000465631
Non-TA	-0.0128205
Non-TA	-0.0097779
Non-TA	-0.0084672
Non-TA	-0.00759327
Non-TA	-0.00654387
Non-TA	-0.00853598
Non-TA	-0.00512373
Non-TA	-0.00747275
Non-TA	-0.0067215
Non-TA	-0.00114822
Non-TA	-0.00201404
Non-TA	-0.00063324
Non-TA	0
Non-TA	0
Non-TA	-0.0042094
Non-TA	-0.00248969
Non-TA	-0.0020988
Non-TA	-0.00678468
Non-TA	0
Non-TA	-0.00228941
Non-TA	-0.00387967
Non-TA	-0.0340813
Non-TA	-0.0073756
Non-TA	-0.00978255
Non-TA	-0.0152242
Non-TA	-0.0363176
Non-TA	-0.0380962
Non-TA	-0.00920868
Non-TA	-0.0052923
Non-TA	-0.00618231
Non-TA	0
Non-TA	0
Non-TA	-0.0059911
Non-TA	-0.00460315
Non-TA	-0.000204563
Non-TA	-0.00128925
Non-TA	-0.00168264
Non-TA	-0.00635767
Non-TA	-0.00506032
Non-TA	-0.00233567
Non-TA	-0.00134015
Non-TA	-0.00120199
Non-TA	-0.000872493
Non-TA	-0.00198007
Non-TA	0
Non-TA	-0.000539184
Non-TA	-0.00744963
Non-TA	-0.0685558
Non-TA	-0.0847166
Non-TA	-0.00238347
Non-TA	-0.00328398
Non-TA	-0.00603712
Non-TA	-0.00558996
Non-TA	-0.021752
Non-TA	-0.0015285
Non-TA	-0.035243
Non-TA	-0.00636005
Non-TA	-0.0102957
Non-TA	-0.00979877
Non-TA	-0.00094378
Non-TA	-0.00588477
Non-TA	-0.00287306
Non-TA	-0.00265074
Non-TA	0
Non-TA	-0.00897002
Non-TA	-0.00208139
Non-TA	-0.00598037
Non-TA	-0.00642824
Non-TA	-0.000310421
Non-TA	0
Non-TA	-0.0127755
Non-TA	0
Non-TA	0
Non-TA	-0.000192404
Non-TA	-0.00405943
Non-TA	0
Non-TA	0
Non-TA	-0.0250691
Non-TA	0
Non-TA	0
Non-TA	-0.0268644
Non-TA	-0.00265205
Non-TA	-0.017108
Non-TA	-0.0219064
Non-TA	-0.0163937
Non-TA	-0.0242364
Non-TA	-0.0355062
Non-TA	-0.0534469
Non-TA	-0.0862
Non-TA	-0.00176775
Non-TA	-0.0168014
Non-TA	-0.0107899
Non-TA	-0.00243735
Non-TA	-0.0107981
Non-TA	-0.00845575
Non-TA	-0.00740755
Non-TA	-0.0131798
Non-TA	-0.00656593
Non-TA	-0.00814986
Non-TA	-0.0115948
Non-TA	-0.0016849
Non-TA	-0.00780034
Non-TA	-0.00556302
Non-TA	0
Non-TA	-0.00242102
Non-TA	0
Non-TA	-0.00335109
Non-TA	-0.0120615
Non-TA	-0.0105381
Non-TA	-0.0240577
Non-TA	-0.0126032
Non-TA	-0.0409927
Non-TA	-0.0513819
Non-TA	-0.072754
Non-TA	-0.0171851
Non-TA	-0.0115098
Non-TA	0
Non-TA	-0.00613761
Non-TA	-0.00393474
Non-TA	-0.00521934
Non-TA	-0.00717664
Non-TA	-0.00512445
Non-TA	-0.00441039
Non-TA	-0.0031513
Non-TA	-0.00505269
Non-TA	0
Non-TA	-0.00216162
Non-TA	0
Non-TA	0
Non-TA	-0.000908732
Non-TA	0
Non-TA	-0.00288415
Non-TA	-0.000194669
Non-TA	0
Non-TA	-0.0052247
Non-TA	-0.00162482
Non-TA	-0.00352788
Non-TA	-0.000859618
Non-TA	-0.00932097
Non-TA	-0.00913179
Non-TA	-0.00877476
Non-TA	-0.0519873
Non-TA	-0.0794474
Non-TA	-0.106534
Non-TA	-0.0207202
Non-TA	-0.0216608
Non-TA	-0.0134964
Non-TA	-0.0137964
Non-TA	-0.0080204
Non-TA	-0.0120246
Non-TA	-0.0135798
Non-TA	-0.0103155
Non-TA	-0.00696492
Non-TA	-0.0106407
Non-TA	-0.00790644
Non-TA	-0.00534785
Non-TA	-0.00343645
Non-TA	-0.00631332
Non-TA	0
Non-TA	-0.000891924
Non-TA	-0.00378394
Non-TA	-0.0124319
Non-TA	0
Non-TA	-0.00334382
Non-TA	-0.00312424
Non-TA	0
Non-TA	0
Non-TA	-0.00132775
Non-TA	-0.00175631
Non-TA	-0.00354159
Non-TA	0
Non-TA	-0.000769258
Non-TA	0
Non-TA	-0.0030055
Non-TA	-0.00127566
Non-TA	-0.0366279
Non-TA	-0.0761181
Non-TA	-0.0984933
Non-TA	-0.0140332
Non-TA	-0.00770843
Non-TA	-0.00103343
Non-TA	-0.00366592
Non-TA	0
Non-TA	-0.00283384
Non-TA	0
Non-TA	0
Non-TA	-0.00834846
Non-TA	-0.0027591
Non-TA	-0.00382912
Non-TA	-0.00194073
Non-TA	-0.00212467
Non-TA	-0.000332117
Non-TA	-0.00107551
Non-TA	-0.00417852
Non-TA	-0.00231659
Non-TA	-0.0035646
Non-TA	-0.000707269
Non-TA	-0.0106475
Non-TA	0
Non-TA	0
Non-TA	-0.00332046
Non-TA	-0.00600147
Non-TA	-0.00385869
Non-TA	-0.00749135
Non-TA	0
Non-TA	0
Non-TA	-0.00381696
Non-TA	-0.00113153
Non-TA	-0.0109107
Non-TA	-0.010974
Non-TA	-0.0120133
Non-TA	-0.0194768
Non-TA	-0.0321747
Non-TA	-0.0155416
Non-TA	-0.0324173
Non-TA	-0.0290972
Non-TA	-0.0603876
Non-TA	-0.0850475
Non-TA	-0.0260091
Non-TA	-0.0140183
Non-TA	-0.0082742
Non-TA	0
Non-TA	-0.00582039
Non-TA	-0.00682962
Non-TA	0
Non-TA	-0.0072546
Non-TA	-0.00995696
Non-TA	-0.00132442
Non-TA	-0.0159755
Non-TA	-0.00137639
Non-TA	-0.00687754
Non-TA	-0.0122266
Non-TA	0
Non-TA	-0.000684023
Non-TA	-0.00455499
Non-TA	-0.00887334
Non-TA	-0.00186932
Non-TA	-0.00486422
Non-TA	-0.00503838
Non-TA	-0.0675529
Non-TA	-0.0693239
Non-TA	-0.0041908
Non-TA	-0.0135343
Non-TA	0
Non-TA	-0.0127831
Non-TA	-0.0109559
Non-TA	-0.0097574
Non-TA	-0.0106819
Non-TA	-0.00630081
Non-TA	-0.00400531
Non-TA	-0.0108924
Non-TA	-0.00198185
Non-TA	-0.0081892
Non-TA	-0.00943148
Non-TA	-0.0106666
Non-TA	-0.00186896
Non-TA	-0.00566947
Non-TA	-0.00921857
Non-TA	-0.00780559
Non-TA	-0.00847983
Non-TA	-0.00529981
Non-TA	-0.0027622
Non-TA	-0.00501609
Non-TA	-0.00420213
Non-TA	-0.00546563
Non-TA	-0.000651836
Non-TA	-0.00212717
Non-TA	-0.00320303
Non-TA	-0.000850558
Non-TA	-0.00489676
Non-TA	-0.0120062
Non-TA	-0.0105993
Non-TA	0
Non-TA	-0.0227321
Non-TA	-0.00878787
Non-TA	-0.00900424
Non-TA	-0.0191386
Non-TA	-0.0108062
Non-TA	-0.0428783
Non-TA	-0.0469683
Non-TA	-0.0672141
Non-TA	-0.082768
Non-TA	-0.0124514
Non-TA	0
Non-TA	-0.00614822
Non-TA	-0.0213982
Non-TA	-0.013612
Non-TA	-0.00353968
Non-TA	-0.00161397
Non-TA	-0.00165212
Non-TA	-0.0100794
Non-TA	-0.014222
Non-TA	-0.00515664
Non-TA	-0.00158465
Non-TA	-0.00231242
Non-TA	-0.00514102
Non-TA	-0.00131857
Non-TA	-0.00244641
Non-TA	-0.0048039
Non-TA	-0.00236583
Non-TA	-0.00553989
Non-TA	-0.00233662
Non-TA	-0.0100286
Non-TA	-0.0316669
Non-TA	-0.00660586
Non-TA	-0.0140231
Non-TA	-0.0296506
Non-TA	-0.0383863
Non-TA	-0.0417342
Non-TA	-0.0266981
Non-TA	-0.0200617
Non-TA	-0.0234036
Non-TA	0
Non-TA	-0.0170332
Non-TA	-0.0300684
Non-TA	-0.0310481
Non-TA	-0.0411134
Non-TA	-0.061848
Non-TA	-0.0740469
Non-TA	-0.0187336
Non-TA	-0.0220947
Non-TA	-0.00583673
Non-TA	-0.00849223
Non-TA	-0.0074234
Non-TA	-0.0116976
Non-TA	-0.00144207
Non-TA	-0.0044148
Non-TA	-0.0113901
Non-TA	-0.00378156
Non-TA	-0.00107729
Non-TA	-0.0103531
Non-TA	-0.00435948
Non-TA	-0.00242794
Non-TA	0
Non-TA	-0.00682759
Non-TA	-0.0107167
Non-TA	-0.00350392
Non-TA	-0.0416526
Non-TA	-0.0739118
Non-TA	-0.0947813
Non-TA	-0.0220251
Non-TA	-0.017549
Non-TA	-0.0156304
Non-TA	-0.0137205
Non-TA	-0.00385189
Non-TA	-0.00341129
Non-TA	-0.00543964
Non-TA	-0.00508201
Non-TA	-0.017204
Non-TA	0
Non-TA	-0.00105691
Non-TA	-0.00113297
Non-TA	-0.00384736
Non-TA	-0.00416327
Non-TA	-0.0049516
Non-TA	-0.00658655
Non-TA	-0.00204313
Non-TA	-0.000358224
Non-TA	-0.00927675
Non-TA	0
Non-TA	-0.00393462
Non-TA	-0.00181484
Non-TA	-0.0013572
Non-TA	-0.00390899
Non-TA	-0.00578928
Non-TA	0
Non-TA	-0.00332117
Non-TA	-0.0081768
Non-TA	-0.0164964
Non-TA	-0.00177169
Non-TA	-0.0124059
Non-TA	-0.00133276
Non-TA	-0.00529528
Non-TA	-0.010303
Non-TA	-0.00437057
Non-TA	0
Non-TA	-0.00853181
Non-TA	0
Non-TA	-0.0216621
Non-TA	-0.030174
Non-TA	-0.0612839
Non-TA	-0.0895909
Non-TA	-0.0229304
Non-TA	-0.0173928
Non-TA	-0.00999165
Non-TA	-0.00238132
Non-TA	0
Non-TA	0
Non-TA	-0.00349951
Non-TA	0
Non-TA	-0.00893724
Non-TA	-0.00587821
Non-TA	-0.00569904
Non-TA	-0.0012157
Non-TA	-0.00428426
Non-TA	-0.00638223
Non-TA	-0.00333047
Non-TA	-0.0064106
Non-TA	-0.00310123
Non-TA	-0.00296855
Non-TA	-0.00103533
Non-TA	0
Non-TA	-0.0103405
Non-TA	-0.00185215
Non-TA	-0.0135238
Non-TA	-0.00850832
Non-TA	-0.00563788
Non-TA	-0.011586
Non-TA	-0.0344945
Non-TA	-0.0215687
Non-TA	-0.0300753
Non-TA	-0.0138782
Non-TA	-0.0196555
Non-TA	-0.039539
Non-TA	-0.0709186
Non-TA	-0.0892692
Non-TA	-0.0134214
Non-TA	-0.00875401
Non-TA	-0.000277519
Non-TA	-0.0149113
Non-TA	-0.0168345
Non-TA	-0.0076195
Non-TA	0
Non-TA	-0.00413823
Non-TA	-0.00888669
Non-TA	-0.00450742
Non-TA	-0.00347424
Non-TA	-0.00122786
Non-TA	-0.0015403
Non-TA	-0.00726211
Non-TA	-0.00772965
Non-TA	-0.0018692
Non-TA	-0.00407183
Non-TA	-0.00248468
Non-TA	-0.0164579
Non-TA	-0.023638
Non-TA	-0.0372084
Non-TA	-0.0371575
Non-TA	-0.0551687
Non-TA	-0.089524
Non-TA	-0.0181025
Non-TA	-0.0244219
Non-TA	-0.00559127
Non-TA	-0.00511944
Non-TA	-0.00859904
Non-TA	-0.00370336
Non-TA	-0.00205672
Non-TA	-0.0171483
Non-TA	-0.00181019
Non-TA	-0.00492358
Non-TA	-0.00567448
Non-TA	0
Non-TA	-0.00125778
Non-TA	-0.0013082
Non-TA	-0.00264859
Non-TA	-0.00144422
Non-TA	-0.00243568
Non-TA	-0.00631702
Non-TA	-0.00526643
Non-TA	-0.000332117
Non-TA	-7.60555e-05
Non-TA	0
Non-TA	-0.0037595
Non-TA	-0.00163639
Non-TA	0
Non-TA	-0.0417171
Non-TA	-0.0709856
Non-TA	-0.0921345
Non-TA	-0.0138853
Non-TA	-0.0233723
Non-TA	-0.00711894
Non-TA	-0.00396681
Non-TA	-0.00300837
Non-TA	-0.00735748
Non-TA	-0.00722075
Non-TA	-0.00215816
Non-TA	-0.00545847
Non-TA	-0.0023917
Non-TA	-5.84126e-05
Non-TA	0
Non-TA	-0.00236964
Non-TA	-0.00482619
Non-TA	0
Non-TA	-0.00306451
Non-TA	-0.00099802
Non-TA	-0.00199115
Non-TA	-0.00312757
Non-TA	0
Non-TA	-0.00165784
Non-TA	-0.0030241
Non-TA	-0.00283229
Non-TA	-0.000488043
Non-TA	-0.00426924
Non-TA	-0.00160897
Non-TA	-0.00428641
Non-TA	-0.00319135
Non-TA	-0.00902939
Non-TA	-0.0337527
Non-TA	-0.0278437
Non-TA	-0.0276128
Non-TA	-0.0495093
Non-TA	-0.0636667
Non-TA	-0.0623941
Non-TA	-0.0604359
Non-TA	-0.0470352
Non-TA	-0.0617175
Non-TA	-0.0333253
Non-TA	-0.0468563
Non-TA	-0.0164163
Non-TA	-0.0302943
Non-TA	-0.0400003
Non-TA	-0.0128938
Non-TA	-0.0112
Non-TA	-0.0115968
Non-TA	-0.000719905
Non-TA	-0.0136082
Non-TA	-0.0226454
Non-TA	-0.00991595
Non-TA	-0.00391853
Non-TA	-0.00463367
Non-TA	-0.00941372
Non-TA	-0.00223589
Non-TA	-0.00189316
Non-TA	-0.0113006
Non-TA	-0.00269949
Non-TA	0
Non-TA	-0.00892234
Non-TA	-0.000764489
Non-TA	-0.00701201
Non-TA	-0.0109192
Non-TA	-0.0118409
Non-TA	-0.0672785
Non-TA	-0.0763683
Non-TA	-0.0101517
Non-TA	-0.00606298
Non-TA	-0.00452363
Non-TA	-0.0254843
Non-TA	-0.0372521
Non-TA	-0.010128
Non-TA	-0.00957549
Non-TA	-0.00839913
Non-TA	-0.00570679
Non-TA	-0.011906
Non-TA	-0.0061785
Non-TA	-0.0347912
Non-TA	-0.005404
Non-TA	-0.00544405
Non-TA	-0.00167572
Non-TA	-0.00274372
Non-TA	-0.00321734
Non-TA	-0.00134015
Non-TA	-0.00467741
Non-TA	-0.00632572
Non-TA	-0.00296819
Non-TA	-0.00225019
Non-TA	-0.00353539
Non-TA	-0.00174558
Non-TA	-0.00209415
Non-TA	-4.93526e-05
Non-TA	-0.0115144
Non-TA	0
Non-TA	-0.00564599
Non-TA	-0.00611174
Non-TA	-0.0619888
Non-TA	-0.0845482
Non-TA	-0.022348
[truncated: 1,787 more rows]

[truncated: 3 more sheets: 5E, S18, S20]
